# Supplementary material for: (Nitrato-κ2 O,O′)bis­[(E)-N-(pyridin-4-yl­methyl­idene-κN)hy­droxy­amine]­silver(I)
Source: Acta Crystallogr Sect E Struct Rep Online. 2012 Nov 28;68(Pt 12):m1542. doi: 10.1107/S1600536812046107 (PMC3588783; doi:10.1107/S1600536812046107)
Supplement: Supplementary file 1 [file e-68-m1542-sup1.cif]

##############################################################################
#                                                                            #
# This CIF contains the data in a paper accepted for publication in          #
# Acta Crystallographica Section E. It conforms to the requirements of       #
# Notes for Authors for Acta Crystallographica Section E, and has been       #
# peer reviewed under the auspices of the IUCr Commission on Journals.       #
#                                                                            #
# Full details of the Crystallographic Information File format               #
# are given in the paper "The Crystallographic Information File (CIF):       #
# a New Standard Archive File for Crystallography" by S. R. Hall, F. H.      #
# Allen and I. D. Brown [Acta Cryst. (1991), A47, 655-685].                  #
#                                                                            #
# The current version of the core CIF dictionary is obtainable from          #
# ftp://ftp.iucr.org/pub/cif_core.dic.                                       #
#                                                                            #
# Software is freely available for graphical display of the structure(s)     #
# in this CIF. For information consult the CIF software page                 #
# http://www.iucr.org/resources/cif/software.                                #
#                                                                            #
# This file may be used for bona fide research purposes within the           #
# scientific community so long as proper attribution is given to the journal # 
# article from which it was obtained.                                        #
#                                                                            #
##############################################################################
data_global
_audit_creation_method     SHELXL-97
_journal_date_recd_electronic     2012-11-04
_journal_date_accepted     2012-11-08
_journal_name_full     'Acta Crystallographica, Section E'
_journal_year     2012
_journal_volume     68
_journal_issue     12
_journal_page_first     m1542
_journal_page_last     m1542
_journal_paper_category     QM
_journal_paper_doi     10.1107/S1600536812046107
_journal_coeditor_code     XU5647
_publ_contact_author
;
     Dr. Seik Weng Ng
     Department of Chemistry
     University of Malaya
     50603 Kuala Lumpur
     Malaysia
;
_publ_contact_author_email     seikweng@um.edu.my
_publ_contact_author_fax     '03 7967 4193'
_publ_contact_author_phone     '03 7967 6778'
_publ_section_title
;\
(Nitrato-\k^2^<i>O</i>,<i>O</i>')bis[(<i>E</i>)-<i>N</i>-(pyridin-4-\
ylmethylidene-\k<i>N</i>)hydroxyamine]silver(I)
;
loop_
    _publ_author_name
    _publ_author_address
    'Gao, Shan'
;
Key Laboratory of Functional Inorganic Material Chemistry
Ministry of Education
Heilongjiang University
Harbin 150080
People's Republic of China
;
    'Ng, Seik Weng'
;
Department of Chemistry
University of Malaya
50603 Kuala Lumpur
Malaysia
Chemistry Department
Faculty of Science
King Abdulaziz University
PO Box 80203 Jeddah
Saudi Arabia
;
data_I
_audit_creation_method     SHELXL-97
_chemical_name_systematic
;
(Nitrato-\k^2^<i>O</i>,<i>O</i>')bis[(<i>E</i>)-<i>N</i>-(pyridin-4-
ylmethylidene-\k<i>N</i>)hydroxyamine]silver(I)
;
_chemical_name_common     ?
_chemical_formula_moiety     'C12 H12 Ag N5 O5'
_chemical_formula_sum     'C12 H12 Ag N5 O5'
_chemical_formula_iupac     '[Ag (N O3) (C6 H6 N2 O)2]'
_chemical_formula_weight     414.14
_chemical_melting_point     ?
_symmetry_cell_setting     orthorhombic
_symmetry_space_group_name_H-M     'P c c n'
_symmetry_space_group_name_Hall     '-P 2ab 2ac'
loop_
    _symmetry_equiv_pos_as_xyz
    'x, y, z'
    '-x+1/2, -y+1/2, z'
    '-x, y+1/2, -z+1/2'
    'x+1/2, -y, -z+1/2'
    '-x, -y, -z'
    'x-1/2, y-1/2, -z'
    'x, -y-1/2, z-1/2'
    '-x-1/2, y, z-1/2'
_cell_length_a     18.027(3)
_cell_length_b     4.6907(6)
_cell_length_c     17.7020(19)
_cell_angle_alpha     90.00
_cell_angle_beta     90.00
_cell_angle_gamma     90.00
_cell_volume     1496.9(3)
_cell_formula_units_Z     4
_cell_measurement_reflns_used     4605
_cell_measurement_theta_min     3.23
_cell_measurement_theta_max     27.48
_cell_measurement_temperature     293(2)
_exptl_crystal_description     prism
_exptl_crystal_colour     colorless
_exptl_crystal_size_max     0.20
_exptl_crystal_size_mid     0.12
_exptl_crystal_size_min     0.12
_exptl_crystal_density_diffrn     1.838
_exptl_crystal_density_meas     ?
_exptl_crystal_density_method     'not measured'
_exptl_crystal_F_000     824
_exptl_absorpt_coefficient_mu     1.380
_exptl_absorpt_correction_type     multi-scan
_exptl_absorpt_process_details     '(ABSCOR; Higashi, 1995)'
_exptl_absorpt_correction_T_min     0.7698
_exptl_absorpt_correction_T_max     0.8519
_diffrn_ambient_temperature     293(2)
_diffrn_radiation_type     MoK\a
_diffrn_radiation_wavelength     0.71073
_diffrn_radiation_source     'fine-focus sealed tube'
_diffrn_radiation_monochromator     graphite
_diffrn_measurement_device_type     'Rigaku R-AXIS RAPID IP'
_diffrn_measurement_method     '\w scan'
_diffrn_detector_area_resol_mean     ?
_diffrn_reflns_number     13223
_diffrn_reflns_av_R_equivalents     0.0824
_diffrn_reflns_av_sigmaI/netI     0.0522
_diffrn_reflns_theta_min     3.23
_diffrn_reflns_theta_max     27.48
_diffrn_reflns_theta_full     27.48
_diffrn_measured_fraction_theta_max     0.996
_diffrn_measured_fraction_theta_full     0.996
_diffrn_reflns_limit_h_min     -23
_diffrn_reflns_limit_h_max     23
_diffrn_reflns_limit_k_min     -5
_diffrn_reflns_limit_k_max     6
_diffrn_reflns_limit_l_min     -21
_diffrn_reflns_limit_l_max     22
_diffrn_standards_number     0
_diffrn_standards_interval_count     0
_diffrn_standards_interval_time     0
_diffrn_standards_decay_%     0
_reflns_number_total     1705
_reflns_number_gt     1038
_reflns_threshold_expression     I>2\s(I)
_refine_ls_structure_factor_coef     Fsqd
_refine_ls_matrix_type     full
_refine_ls_R_factor_all     0.0853
_refine_ls_R_factor_gt     0.0499
_refine_ls_wR_factor_gt     0.1200
_refine_ls_wR_factor_ref     0.1621
_refine_ls_goodness_of_fit_ref     1.128
_refine_ls_restrained_S_all     1.128
_refine_ls_number_reflns     1705
_refine_ls_number_parameters     108
_refine_ls_number_restraints     0
_refine_ls_hydrogen_treatment     constr
_refine_ls_weighting_scheme     calc
_refine_ls_weighting_details
         'calc w=1/[\s^2^(Fo^2^)+(0.0730P)^2^+1.2436P] where P=(Fo^2^+2Fc^2^)/3'
_atom_sites_solution_hydrogens     geom
_atom_sites_solution_primary     direct
_atom_sites_solution_secondary     difmap
_refine_ls_shift/su_max     0.001
_refine_ls_shift/su_mean     0.001
_refine_diff_density_max     0.923
_refine_diff_density_min     -0.670
_refine_ls_extinction_method     'SHELXL97 (Sheldrick, 2008)'
_refine_ls_extinction_coef     0.0096(16)
_refine_ls_extinction_expression
                                  'Fc^*^=kFc[1+0.001xFc^2^\l^3^/sin(2\q)]^-1/4^'
loop_
    _atom_type_symbol
    _atom_type_description
    _atom_type_scat_dispersion_real
    _atom_type_scat_dispersion_imag
    _atom_type_scat_source
    'C' 'C' 0.0033 0.0016
                         'International Tables Vol C Tables 4.2.6.8 and 6.1.1.4'
    'H' 'H' 0.0000 0.0000
                         'International Tables Vol C Tables 4.2.6.8 and 6.1.1.4'
    'N' 'N' 0.0061 0.0033
                         'International Tables Vol C Tables 4.2.6.8 and 6.1.1.4'
    'O' 'O' 0.0106 0.0060
                         'International Tables Vol C Tables 4.2.6.8 and 6.1.1.4'
    'Ag' 'Ag' -0.8971 1.1015
                         'International Tables Vol C Tables 4.2.6.8 and 6.1.1.4'
_computing_data_collection     'RAPID-AUTO (Rigaku, 1998)'
_computing_cell_refinement     'RAPID-AUTO (Rigaku, 1998)'
_computing_data_reduction     'CrystalClear (Rigaku/MSC, 2002)'
_computing_structure_solution     'SHELXS97 (Sheldrick, 2008)'
_computing_structure_refinement     'SHELXL97 (Sheldrick, 2008)'
_computing_molecular_graphics     'X-SEED (Barbour, 2001)'
_computing_publication_material     'publCIF (Westrip, 2010)'
loop_
    _atom_site_type_symbol
    _atom_site_label
    _atom_site_fract_x
    _atom_site_fract_y
    _atom_site_fract_z
    _atom_site_U_iso_or_equiv
    _atom_site_adp_type
    _atom_site_calc_flag
    _atom_site_refinement_flags
    _atom_site_occupancy
    _atom_site_symmetry_multiplicity
    _atom_site_disorder_assembly
    _atom_site_disorder_group
    Ag Ag1 0.2500 0.2500 0.18639(3) 0.0532(4) Uani d S 1 2 . .
    O O1 0.5757(2) 1.5200(8) 0.0886(2) 0.0584(11) Uani d . 1 1 . .
    H H1 0.6143 1.5575 0.1132 0.088 Uiso calc R 1 1 . .
    O O2 0.3058(3) 0.1732(13) 0.3234(2) 0.0789(15) Uani d . 1 1 . .
    O O3 0.2500 0.2500 0.4306(3) 0.093(3) Uani d S 1 2 . .
    N N1 0.3325(2) 0.5683(9) 0.1548(2) 0.0454(11) Uani d . 1 1 . .
    N N2 0.5350(3) 1.3109(9) 0.1264(2) 0.0487(11) Uani d . 1 1 . .
    N N3 0.2500 0.2500 0.3606(4) 0.067(2) Uani d S 1 2 . .
    C C1 0.3371(3) 0.6602(14) 0.0824(3) 0.0487(13) Uani d . 1 1 . .
    H H1A 0.3067 0.5752 0.0464 0.058 Uiso calc R 1 1 . .
    C C2 0.3841(3) 0.8714(12) 0.0598(2) 0.0426(12) Uani d . 1 1 . .
    H H2 0.3840 0.9318 0.0098 0.051 Uiso calc R 1 1 . .
    C C3 0.4321(2) 0.9961(10) 0.1113(3) 0.0397(11) Uani d . 1 1 . .
    C C4 0.4286(3) 0.9016(12) 0.1858(3) 0.0466(13) Uani d . 1 1 . .
    H H4 0.4601 0.9782 0.2222 0.056 Uiso calc R 1 1 . .
    C C5 0.3783(3) 0.6940(12) 0.2050(3) 0.0454(13) Uani d . 1 1 . .
    H H5 0.3756 0.6371 0.2552 0.055 Uiso calc R 1 1 . .
    C C6 0.4830(3) 1.2177(11) 0.0848(3) 0.0459(13) Uani d . 1 1 . .
    H H6 0.4771 1.2919 0.0365 0.055 Uiso calc R 1 1 . .
loop_
    _atom_site_aniso_label
    _atom_site_aniso_U_11
    _atom_site_aniso_U_22
    _atom_site_aniso_U_33
    _atom_site_aniso_U_12
    _atom_site_aniso_U_13
    _atom_site_aniso_U_23
    Ag1 0.0461(5) 0.0541(5) 0.0594(5) -0.0093(3) 0.000 0.000
    O1 0.051(2) 0.064(3) 0.060(2) -0.022(2) -0.0052(18) 0.007(2)
    O2 0.054(3) 0.124(4) 0.059(3) 0.037(3) 0.006(2) 0.002(2)
    O3 0.084(6) 0.155(10) 0.040(3) 0.050(5) 0.000 0.000
    N1 0.038(2) 0.047(3) 0.051(2) -0.007(2) 0.0030(19) -0.003(2)
    N2 0.049(3) 0.050(3) 0.046(2) -0.009(2) 0.003(2) 0.0004(19)
    N3 0.057(5) 0.084(6) 0.061(5) 0.020(4) 0.000 0.000
    C1 0.040(3) 0.061(3) 0.045(3) 0.002(3) -0.002(2) -0.005(3)
    C2 0.039(3) 0.050(3) 0.039(3) 0.000(3) 0.000(2) 0.003(2)
    C3 0.034(2) 0.040(3) 0.045(3) 0.002(2) 0.003(2) 0.001(2)
    C4 0.047(3) 0.045(3) 0.047(3) -0.004(3) -0.004(2) 0.000(2)
    C5 0.043(3) 0.053(3) 0.041(3) -0.009(2) -0.001(2) -0.002(2)
    C6 0.046(3) 0.051(3) 0.041(2) 0.002(2) -0.005(2) 0.000(2)
loop_
    _geom_bond_atom_site_label_1
    _geom_bond_atom_site_label_2
    _geom_bond_site_symmetry_2
    _geom_bond_distance
    _geom_bond_publ_flag
    Ag1 N1 2 2.180(4) ?
    Ag1 N1 . 2.180(4) ?
    Ag1 O2 . 2.651(4) ?
    Ag1 O2 2 2.651(4) ?
    O1 N2 . 1.396(5) ?
    O1 H1 . 0.8400 ?
    O2 N3 . 1.256(6) ?
    O3 N3 . 1.239(9) ?
    N1 C5 . 1.349(6) ?
    N1 C1 . 1.354(6) ?
    N2 C6 . 1.270(7) ?
    N3 O2 2 1.256(6) ?
    C1 C2 . 1.364(9) ?
    C1 H1A . 0.9300 ?
    C2 C3 . 1.386(7) ?
    C2 H2 . 0.9300 ?
    C3 C4 . 1.393(6) ?
    C3 C6 . 1.463(7) ?
    C4 C5 . 1.374(8) ?
    C4 H4 . 0.9300 ?
    C5 H5 . 0.9300 ?
    C6 H6 . 0.9300 ?
loop_
    _geom_angle_atom_site_label_1
    _geom_angle_atom_site_label_2
    _geom_angle_atom_site_label_3
    _geom_angle_site_symmetry_1
    _geom_angle_site_symmetry_3
    _geom_angle
    _geom_angle_publ_flag
    N1 Ag1 N1 2 . 150.3(2) ?
    N1 Ag1 O2 2 . 113.62(18) ?
    N1 Ag1 O2 . . 93.94(18) ?
    N1 Ag1 O2 2 2 93.94(18) ?
    N1 Ag1 O2 . 2 113.62(18) ?
    O2 Ag1 O2 . 2 47.57(19) ?
    N2 O1 H1 . . 109.5 ?
    N3 O2 Ag1 . . 97.9(4) ?
    C5 N1 C1 . . 116.5(5) ?
    C5 N1 Ag1 . . 123.2(3) ?
    C1 N1 Ag1 . . 120.2(3) ?
    C6 N2 O1 . . 110.6(4) ?
    O3 N3 O2 . 2 121.6(4) ?
    O3 N3 O2 . . 121.6(4) ?
    O2 N3 O2 2 . 116.7(7) ?
    N1 C1 C2 . . 123.2(5) ?
    N1 C1 H1A . . 118.4 ?
    C2 C1 H1A . . 118.4 ?
    C1 C2 C3 . . 120.1(4) ?
    C1 C2 H2 . . 119.9 ?
    C3 C2 H2 . . 119.9 ?
    C2 C3 C4 . . 117.4(4) ?
    C2 C3 C6 . . 118.7(4) ?
    C4 C3 C6 . . 123.9(4) ?
    C5 C4 C3 . . 119.3(5) ?
    C5 C4 H4 . . 120.3 ?
    C3 C4 H4 . . 120.3 ?
    N1 C5 C4 . . 123.5(5) ?
    N1 C5 H5 . . 118.3 ?
    C4 C5 H5 . . 118.3 ?
    N2 C6 C3 . . 121.4(5) ?
    N2 C6 H6 . . 119.3 ?
    C3 C6 H6 . . 119.3 ?
loop_
    _geom_torsion_atom_site_label_1
    _geom_torsion_atom_site_label_2
    _geom_torsion_atom_site_label_3
    _geom_torsion_atom_site_label_4
    _geom_torsion_site_symmetry_1
    _geom_torsion_site_symmetry_2
    _geom_torsion_site_symmetry_3
    _geom_torsion_site_symmetry_4
    _geom_torsion
    _geom_torsion_publ_flag
    N1 Ag1 O2 N3 2 . . . -72.7(4) ?
    N1 Ag1 O2 N3 . . . . 118.8(3) ?
    O2 Ag1 O2 N3 2 . . . 0.0000(10)
                                  ?
    N1 Ag1 N1 C5 2 . . . -171.4(4) ?
    O2 Ag1 N1 C5 . . . . -12.8(4) ?
    O2 Ag1 N1 C5 2 . . . 32.1(5) ?
    N1 Ag1 N1 C1 2 . . . 12.1(4) ?
    O2 Ag1 N1 C1 . . . . 170.6(4) ?
    O2 Ag1 N1 C1 2 . . . -144.4(4) ?
    Ag1 O2 N3 O3 . . . . 180.0 ?
    Ag1 O2 N3 O2 . . . 2 0.0000(10)
                                  ?
    C5 N1 C1 C2 . . . . -1.0(8) ?
    Ag1 N1 C1 C2 . . . . 175.7(4) ?
    N1 C1 C2 C3 . . . . 2.3(9) ?
    C1 C2 C3 C4 . . . . -1.5(8) ?
    C1 C2 C3 C6 . . . . 178.7(5) ?
    C2 C3 C4 C5 . . . . -0.5(8) ?
    C6 C3 C4 C5 . . . . 179.4(5) ?
    C1 N1 C5 C4 . . . . -1.1(8) ?
    Ag1 N1 C5 C4 . . . . -177.7(4) ?
    C3 C4 C5 N1 . . . . 1.8(9) ?
    O1 N2 C6 C3 . . . . 179.9(4) ?
    C2 C3 C6 N2 . . . . -170.0(5) ?
    C4 C3 C6 N2 . . . . 10.2(8) ?
loop_
    _geom_hbond_atom_site_label_D
    _geom_hbond_atom_site_label_H
    _geom_hbond_atom_site_label_A
    _geom_hbond_site_symmetry_A
    _geom_hbond_distance_DH
    _geom_hbond_distance_HA
    _geom_hbond_distance_DA
    _geom_hbond_angle_DHA
    O1 H1 O2 3_665 0.84 1.90 2.740(6) 172.8
