# Supplementary material for: (Nitrato-κ2 O,O′)bis­[(E)-N-(pyridin-4-yl­methyl­idene-κN)hy­droxy­amine]­silver(I)
Source: Acta Crystallogr Sect E Struct Rep Online. 2012 Nov 28;68(Pt 12):m1542. doi: 10.1107/S1600536812046107 (PMC3588783; doi:10.1107/S1600536812046107)
Supplement: Supplementary file 2 [file e-68-m1542-Isup2.hkl]

# 
# h,k,l, Fc-squared, Fo-squared, sigma(Fo-squared) and status flag 
# 
data_I
_shelx_title '  Pccn' 
_shelx_refln_list_code          4 
_shelx_F_calc_maximum      288.58 
_exptl_crystal_F_000       824.00 
_reflns_d_resolution_high  0.7703 
 
loop_ 
 _symmetry_equiv_pos_as_xyz 
 'x, y, z' 
 '-x+1/2, -y+1/2, z' 
 '-x, y+1/2, -z+1/2' 
 'x+1/2, -y, -z+1/2' 
 '-x, -y, -z' 
 'x-1/2, y-1/2, -z' 
 'x, -y-1/2, z-1/2' 
 '-x-1/2, y, z-1/2' 
 
_cell_length_a    18.0273 
_cell_length_b     4.6907 
_cell_length_c    17.7020 
_cell_angle_alpha  90.000 
_cell_angle_beta   90.000 
_cell_angle_gamma  90.000 
 
_shelx_F_squared_multiplier     1.000 
 
loop_ 
 _refln_index_h 
 _refln_index_k 
 _refln_index_l 
 _refln_F_squared_calc 
 _refln_F_squared_meas 
 _refln_F_squared_sigma 
 _refln_observed_status 
   4   0   0    15679.60    15593.99    403.86 o 
   6   0   0    26852.84    27277.22    832.09 o 
   8   0   0     6650.81     5491.99    167.92 o 
  10   0   0    13552.76    12370.99    396.44 o 
  12   0   0    11144.82    10018.00    388.33 o 
  14   0   0     5666.33     5521.01    265.39 o 
  16   0   0     5023.20     4654.81    245.93 o 
  18   0   0     1481.53     1578.96    131.47 o 
  20   0   0       83.86       60.25     75.63 o 
  22   0   0     2010.81     2705.85    240.70 o 
   1   1   0    21250.47    22772.82    352.61 o 
   3   1   0    83278.79   122680.72   6463.46 o 
   5   1   0    43315.11    49605.68   5822.77 o 
   7   1   0    15525.06    14982.80    314.47 o 
   9   1   0     7603.52     7201.57    183.65 o 
  11   1   0     6907.98     6272.35    173.55 o 
  13   1   0     6214.52     5988.66    196.61 o 
  15   1   0     2128.99     2114.11     96.32 o 
  17   1   0     4193.17     4350.49    175.92 o 
  19   1   0     1933.25     2187.92    143.51 o 
  21   1   0     1007.39     1326.82    110.41 o 
  23   1   0       23.10       31.87     38.93 o 
   0   2   0    19722.34    19265.04    829.61 o 
   2   2   0    21286.89    19567.82    396.72 o 
   4   2   0    27212.63    27060.68    520.06 o 
   6   2   0     3140.75     2857.95     64.07 o 
   8   2   0    20931.28    19938.71    648.02 o 
  10   2   0     5258.27     4949.50    141.76 o 
  12   2   0     1359.03     1402.18     72.87 o 
  14   2   0     6468.43     6844.87    353.90 o 
  16   2   0     1534.92     1816.39    105.01 o 
  18   2   0     1347.67     1765.64    139.55 o 
  20   2   0      880.36     1304.27    147.89 o 
  22   2   0      188.40       -5.27     29.86 o 
   1   3   0    12411.32    12537.54    255.06 o 
   3   3   0     5851.37     5786.27    135.16 o 
   5   3   0     4464.83     4142.85    138.91 o 
   7   3   0     3569.38     3366.46    135.51 o 
   9   3   0     3195.11     3266.26     74.71 o 
  11   3   0     3278.66     3314.52     84.83 o 
  13   3   0     3649.82     3848.79    113.77 o 
  15   3   0     1068.91     1243.25     74.56 o 
  17   3   0      857.48     1361.17    173.35 o 
  19   3   0      148.54      149.82     60.05 o 
   0   4   0     2927.57     3208.84    244.96 o 
   2   4   0     1296.85     1450.53     61.47 o 
   4   4   0     3246.85     3546.04    106.60 o 
   6   4   0     2624.85     2907.91    199.53 o 
   8   4   0     1155.52     1357.57     82.44 o 
  10   4   0     1444.79     1640.98     93.11 o 
  12   4   0     1306.98     1688.17    115.31 o 
  14   4   0      290.20       91.20     67.56 o 
  16   4   0      481.40      487.39    235.96 o 
   1   5   0      876.78     1189.98     66.42 o 
   3   5   0      411.56      425.66     45.23 o 
   5   5   0      805.52      979.51     97.31 o 
   7   5   0      639.22      837.15    135.79 o 
   9   5   0      643.88     1036.03     97.94 o 
  11   5   0      227.39        1.07     29.59 o 
  13   5   0      276.26        7.33     36.13 o 
   0   6   0      106.41      158.34    124.48 o 
   2   6   0      285.53      282.11    110.16 o 
   1   1   1      275.85      258.21      7.99 o 
   2   1   1     1637.65     1434.47     15.80 o 
   3   1   1     1233.11     1220.74     21.97 o 
   4   1   1     8938.80     8788.16    124.73 o 
   5   1   1      906.85      924.58     23.86 o 
   6   1   1     2855.38     2759.39     45.54 o 
   7   1   1        0.07        7.84      5.94 o 
   8   1   1     1612.73     1579.12     38.92 o 
   9   1   1      906.81      920.59     30.50 o 
  10   1   1       81.01       88.51     15.39 o 
  11   1   1      325.20      348.54     24.27 o 
  12   1   1      146.44      167.45     20.92 o 
  13   1   1       40.49       36.39     16.79 o 
  14   1   1       89.78       69.03     20.20 o 
  15   1   1       69.93       62.90     19.81 o 
  16   1   1      364.62      268.28     35.63 o 
  17   1   1      119.70      101.24     26.14 o 
  18   1   1       92.49       71.05     24.75 o 
  19   1   1        1.43        5.30     14.59 o 
  20   1   1       11.69        5.52     19.19 o 
  21   1   1        1.02      -11.38     22.09 o 
  22   1   1       12.41        6.80     18.59 o 
  23   1   1       38.59        5.16     26.95 o 
   1   2   1       12.49       19.32      5.52 o 
   2   2   1        8.64       12.94      4.58 o 
   3   2   1     3634.40     3586.50     46.53 o 
   4   2   1      725.56      766.44     21.47 o 
   5   2   1      951.18      893.86     24.32 o 
   6   2   1      316.01      286.51     14.58 o 
   7   2   1      130.69      163.08      8.62 o 
   8   2   1     1134.12     1218.20     36.96 o 
   9   2   1        5.60        8.89      9.26 o 
  10   2   1        3.70       -0.69      8.46 o 
  11   2   1       37.38       19.42     13.15 o 
  12   2   1        3.93       10.54     12.30 o 
  13   2   1        0.05       -8.96     12.17 o 
  14   2   1      579.64      619.83     43.53 o 
  15   2   1       21.60       27.31     20.38 o 
  16   2   1       77.62       94.47     28.28 o 
  17   2   1       52.50       56.93     25.60 o 
  18   2   1        8.99       21.15     23.53 o 
  19   2   1        1.28       -7.68     21.16 o 
  20   2   1        9.77        3.80     21.14 o 
  21   2   1        1.84       -4.74     20.39 o 
  22   2   1        1.84        2.48     22.28 o 
   1   3   1        0.69       -1.99      5.07 o 
   2   3   1       80.41       92.21     13.37 o 
   3   3   1        1.79        5.39      5.39 o 
   4   3   1      243.72      275.00     16.41 o 
   5   3   1      180.43      144.69     18.31 o 
   6   3   1      502.66      537.80     29.77 o 
   7   3   1       23.24       24.97      7.79 o 
   8   3   1       34.42       24.36      8.04 o 
   9   3   1      376.75      410.96     20.41 o 
  10   3   1      182.89      176.96     18.56 o 
  11   3   1        5.26       10.84      9.34 o 
  12   3   1       62.12       78.22     18.60 o 
  13   3   1       56.76       63.42     16.13 o 
  14   3   1       20.81       10.30      9.46 o 
  15   3   1        2.71       -2.78      5.89 o 
  16   3   1       19.75       14.42      8.99 o 
  17   3   1       15.36       26.52     18.91 o 
  18   3   1        3.92       17.01     25.80 o 
  19   3   1       22.22       13.51     27.88 o 
  20   3   1       55.46       67.34     40.87 o 
   1   4   1        8.10        8.28      8.45 o 
   2   4   1       79.55      100.00     16.43 o 
   3   4   1       32.81       62.62     13.25 o 
   4   4   1      170.06      184.14     17.07 o 
   5   4   1       16.69       12.65     13.55 o 
   6   4   1       76.99       96.57     24.98 o 
   7   4   1       17.75       36.91     16.95 o 
   8   4   1        5.41       23.48     16.58 o 
   9   4   1      186.73      194.69     29.95 o 
  10   4   1       58.55       45.50     28.24 o 
  11   4   1        6.48       18.19     18.57 o 
  12   4   1       21.37        7.58     18.36 o 
  13   4   1        9.03        4.22     13.66 o 
  14   4   1       23.11        8.19     17.34 o 
  15   4   1       11.87       10.44     19.47 o 
  16   4   1        0.24       19.08     23.55 o 
  17   4   1       29.95       43.00     29.74 o 
   1   5   1        8.09        4.89      9.99 o 
   2   5   1        0.64       14.09     11.59 o 
   3   5   1        3.31        2.85      7.46 o 
   4   5   1        0.47        2.35     11.62 o 
   5   5   1       47.99       60.74     22.87 o 
   6   5   1      131.60      110.17     28.33 o 
   7   5   1        1.05      -11.19     15.76 o 
   8   5   1        4.40        6.80     18.17 o 
   9   5   1        0.01       -4.06     19.18 o 
  10   5   1        0.07       -1.41     17.65 o 
  11   5   1        0.26       18.47     25.12 o 
  12   5   1        2.20        0.09     17.26 o 
  13   5   1       27.18       36.44     34.76 o 
   1   6   1       16.72       45.91     32.74 o 
   2   6   1       13.64       24.71     23.79 o 
   3   6   1       10.00       31.42     24.12 o 
   2   0   2    22984.01    26899.78    376.76 o 
   3   0   2      383.62      362.17     11.35 o 
   4   0   2     7594.06     7360.27    126.41 o 
   5   0   2       15.68       29.18      8.87 o 
   6   0   2     6334.48     6085.70    125.05 o 
   7   0   2     4784.97     4462.59    101.45 o 
   8   0   2     2752.65     2486.91     82.70 o 
   9   0   2     6896.02     6386.84    159.77 o 
  10   0   2     3682.21     3495.04    139.12 o 
  11   0   2     6077.90     5982.33    170.12 o 
  12   0   2     1379.64     1349.66     63.89 o 
  13   0   2     2801.59     2744.94     96.32 o 
  14   0   2     1780.59     1690.12     84.86 o 
  15   0   2      988.28      979.73     65.28 o 
  16   0   2     1714.56     1794.94     96.03 o 
  17   0   2      433.83      512.89     55.07 o 
  18   0   2      858.20      930.36     98.23 o 
  19   0   2      158.16       58.47     37.31 o 
  20   0   2      379.38      319.30    156.74 o 
  21   0   2      664.22      802.42    157.63 o 
  22   0   2      128.45       42.11     39.32 o 
  23   0   2      305.19      186.30     96.76 o 
   0   1   2       78.50       86.91      7.61 o 
   1   1   2    12692.99    12646.54    146.04 o 
   2   1   2      568.15      505.59     10.88 o 
   3   1   2    17591.47    18008.26    214.83 o 
   4   1   2    26891.20    29195.87    412.77 o 
   5   1   2     3774.18     3334.13     52.77 o 
   6   1   2     4097.90     3749.92     61.48 o 
   7   1   2     4096.96     3978.26     71.66 o 
   8   1   2     7372.84     7153.02    116.46 o 
   9   1   2     1841.73     1677.60     41.67 o 
  10   1   2     3456.26     3377.27     74.46 o 
  11   1   2     2647.96     2565.48     64.40 o 
  12   1   2      912.17      895.16     42.63 o 
  13   1   2     2050.76     2023.52     67.51 o 
  14   1   2     1372.38     1487.77     56.32 o 
  15   1   2     1585.76     1731.23     72.30 o 
  16   1   2      124.70      158.25     30.94 o 
  17   1   2      418.25      463.86     40.64 o 
  18   1   2     1027.85     1224.48     70.65 o 
  19   1   2      750.37      804.92    145.49 o 
  20   1   2      338.72      246.62     82.02 o 
  21   1   2      320.91      302.56     82.77 o 
  22   1   2       49.91       57.91     31.63 o 
   0   2   2     8004.65     7490.58    171.51 o 
   1   2   2     2347.69     2181.88     38.68 o 
   2   2   2     6755.85     6301.26     82.99 o 
   3   2   2     2716.76     2577.62     41.72 o 
   4   2   2     2237.03     2017.63     40.01 o 
   5   2   2     2612.90     2538.18     46.01 o 
   6   2   2     7031.61     6908.48    102.37 o 
   7   2   2     7045.95     6880.75    111.40 o 
   8   2   2     2544.98     2424.56     38.45 o 
   9   2   2     2532.56     2502.55     67.60 o 
  10   2   2     1597.84     1625.94     53.49 o 
  11   2   2      792.83      797.47     37.95 o 
  12   2   2     1014.61     1056.14     49.69 o 
  13   2   2     1269.96     1456.28     62.33 o 
  14   2   2      918.15      996.46     55.49 o 
  15   2   2      177.42      211.27     35.65 o 
  16   2   2     1228.04     1377.67     80.44 o 
  17   2   2      654.54      920.86    100.50 o 
  18   2   2      555.99      658.17     94.34 o 
  19   2   2      198.31      155.25     57.86 o 
  20   2   2      173.14       43.63     24.80 o 
  21   2   2      177.18       25.40     24.98 o 
   0   3   2     9296.32     9664.10    219.39 o 
   1   3   2     2704.70     2602.41     51.60 o 
   2   3   2      791.38      821.57     28.55 o 
   3   3   2     2386.02     2415.85     47.27 o 
   4   3   2     1904.20     1981.62     49.03 o 
   5   3   2     2758.10     2749.93     66.39 o 
   6   3   2     1265.41     1318.77     36.67 o 
   7   3   2     1027.95     1074.73     32.23 o 
   8   3   2      556.00      647.76     30.60 o 
   9   3   2      624.54      690.48     34.67 o 
  10   3   2     1301.66     1504.24     44.40 o 
  11   3   2     2418.57     2601.48     78.03 o 
  12   3   2     1137.19     1349.29     55.46 o 
  13   3   2      697.54      785.57     35.97 o 
  14   3   2      410.67      458.24     40.41 o 
  15   3   2      374.50      401.36     62.07 o 
  16   3   2      273.84      156.19     45.05 o 
  17   3   2      299.08      283.06     69.86 o 
  18   3   2       89.37       88.12     34.41 o 
  19   3   2      175.97      119.65     50.57 o 
  20   3   2       34.38       23.25     28.22 o 
   0   4   2      749.76      850.77     49.36 o 
   1   4   2      505.92      598.40     29.09 o 
   2   4   2     1487.01     1716.94     46.92 o 
   3   4   2     1239.11     1429.90     44.04 o 
   4   4   2      556.17      594.42     28.48 o 
   5   4   2     1144.27     1400.05     57.39 o 
   6   4   2      486.05      594.40     46.08 o 
   7   4   2      386.52      427.03     46.08 o 
   8   4   2     1142.60     1284.22     67.55 o 
   9   4   2      725.40      851.12     60.46 o 
  10   4   2      517.81      580.65     51.47 o 
  11   4   2      230.48       99.77     42.81 o 
  12   4   2      182.00      113.69     42.76 o 
  13   4   2      153.86       76.27     32.65 o 
  14   4   2      496.94      462.75    100.71 o 
  15   4   2      105.07       40.57     24.65 o 
  16   4   2      161.44      118.29     43.65 o 
  17   4   2      217.29      204.32     80.56 o 
   0   5   2      271.64      327.63     47.45 o 
   1   5   2      184.83      172.60     30.39 o 
   2   5   2      331.57      440.70     28.48 o 
   3   5   2      393.89      487.83     33.24 o 
   4   5   2      252.08      317.38     34.98 o 
   5   5   2      347.69      285.07     55.82 o 
   6   5   2      205.58      150.92     30.88 o 
   7   5   2      304.64      336.67     62.10 o 
   8   5   2      379.10      245.60     91.16 o 
   9   5   2      178.56      179.92     61.05 o 
  10   5   2       74.87       27.12     28.96 o 
  11   5   2      128.20       46.11     32.41 o 
  12   5   2       60.29       61.34     40.61 o 
  13   5   2       88.87       66.26     38.43 o 
   0   6   2      156.60      203.46     55.56 o 
   1   6   2      103.23      163.96     36.53 o 
   2   6   2       80.73       93.07     32.16 o 
   3   6   2       84.55      114.29     34.02 o 
   1   1   3      221.06      222.87      6.53 o 
   2   1   3     3889.56     3557.34     46.86 o 
   3   1   3     3900.73     3804.39     41.19 o 
   4   1   3     9017.08     8899.76    101.14 o 
   5   1   3      899.94      934.85     17.91 o 
   6   1   3       40.42       53.95      7.22 o 
   7   1   3     1162.85     1189.12     24.15 o 
   8   1   3      745.62      673.73     20.83 o 
   9   1   3        8.03       19.02      9.04 o 
  10   1   3       27.12       27.32     10.85 o 
  11   1   3       72.86       84.43     16.02 o 
  12   1   3        7.49       10.88     11.23 o 
  13   1   3      440.44      491.23     34.56 o 
  14   1   3       99.64      102.47     25.17 o 
  15   1   3      122.05      134.10     26.93 o 
  16   1   3      145.70      138.76     28.18 o 
  17   1   3        4.75       -7.09     14.12 o 
  18   1   3      134.01      100.90     31.26 o 
  19   1   3       48.55       50.23     23.85 o 
  20   1   3       15.83       15.78     16.68 o 
  21   1   3       12.31        1.55     13.78 o 
  22   1   3       11.32       12.03     21.25 o 
   1   2   3       13.36       14.41      7.24 o 
   2   2   3      208.02      238.65     13.30 o 
   3   2   3        1.82       -5.92      5.92 o 
   4   2   3       27.20       41.33      7.85 o 
   5   2   3      277.35      299.32     17.05 o 
   6   2   3      444.88      433.07     17.49 o 
   7   2   3        0.89       12.55      7.54 o 
   8   2   3      444.39      458.33     22.54 o 
   9   2   3     1320.77     1253.77     33.02 o 
  10   2   3      550.47      633.30     22.49 o 
  11   2   3      266.91      316.90     19.88 o 
  12   2   3        8.85        5.10      6.89 o 
  13   2   3      463.91      469.09     28.85 o 
  14   2   3      171.05      212.34     30.04 o 
  15   2   3        7.51       -3.22      8.21 o 
  16   2   3      496.40      508.31     33.77 o 
  17   2   3       20.67        5.64     11.35 o 
  18   2   3       16.47        9.98     14.53 o 
  19   2   3       18.87        4.34     12.67 o 
  20   2   3        0.62        5.88     12.81 o 
  21   2   3       12.49        6.59     20.34 o 
   1   3   3      368.37      410.05     19.23 o 
   2   3   3      152.99      174.41     11.74 o 
   3   3   3        0.01       -7.36      7.36 o 
   4   3   3        1.20       -3.76      4.91 o 
   5   3   3        2.61       14.95     11.17 o 
   6   3   3      176.57      177.07     16.77 o 
   7   3   3        0.33        6.64      9.93 o 
   8   3   3      213.46      210.72     18.21 o 
   9   3   3        0.12       17.36     11.12 o 
  10   3   3     1165.78     1132.07     43.09 o 
  11   3   3        6.41       24.00     14.29 o 
  12   3   3      569.03      579.21     39.42 o 
  13   3   3      442.97      501.42     36.38 o 
  14   3   3      118.38      122.02     26.30 o 
  15   3   3      103.43       68.53     22.09 o 
  16   3   3       19.27       16.36     17.31 o 
  17   3   3       16.74       11.15     15.77 o 
  18   3   3       18.76       -8.43     17.85 o 
  19   3   3        2.60        4.70     19.95 o 
  20   3   3        0.22       -4.28     20.59 o 
   1   4   3       76.51       86.53     13.35 o 
   2   4   3       16.31       11.88      9.10 o 
   3   4   3        1.01        0.75      6.98 o 
   4   4   3      289.37      276.72     22.60 o 
   5   4   3       26.19       36.92     18.63 o 
   6   4   3       22.53       17.21     16.47 o 
   7   4   3       84.01       94.10     23.46 o 
   8   4   3       67.85       74.09     19.26 o 
   9   4   3        1.28        6.87      9.52 o 
  10   4   3      230.15      201.96     34.11 o 
  11   4   3       64.12       55.38     19.43 o 
  12   4   3       54.06       36.17     19.09 o 
  13   4   3        7.75       -4.05     15.57 o 
  14   4   3        1.82       -5.75     15.39 o 
  15   4   3        0.10       -7.73     19.83 o 
  16   4   3        4.24        3.51     19.96 o 
  17   4   3       21.43       16.43     23.67 o 
   1   5   3       16.72       17.76     10.87 o 
   2   5   3       71.01       74.41     16.56 o 
   3   5   3       20.56        8.25     12.49 o 
   4   5   3      160.76      140.11     38.72 o 
   5   5   3       23.08        7.35     15.33 o 
   6   5   3       36.94       -0.97     13.28 o 
   7   5   3        3.26        4.75     14.57 o 
   8   5   3        5.18       18.55     23.44 o 
   9   5   3        6.91       28.38     23.31 o 
  10   5   3       17.72        3.12     14.94 o 
  11   5   3        2.54       24.02     28.27 o 
  12   5   3        0.08        9.58     18.99 o 
  13   5   3       40.18        0.18     35.62 o 
   1   6   3        2.75       69.74     30.53 o 
   2   6   3       12.87       62.93     30.49 o 
   0   0   4    38144.19    43730.82  11870.37 o 
   1   0   4    21805.06    21750.98    395.13 o 
   2   0   4      870.75      714.37     20.27 o 
   3   0   4     9659.40     8842.82    121.24 o 
   4   0   4     2223.78     2087.27     40.30 o 
   5   0   4    32677.44    34170.64    659.26 o 
   6   0   4       24.79       23.03      9.83 o 
   7   0   4    28273.51    28578.42    571.18 o 
   8   0   4     2285.27     2199.71     67.28 o 
   9   0   4     8647.48     7538.48    216.54 o 
  10   0   4     1128.48     1201.15     44.97 o 
  11   0   4    18218.89    18040.91    401.91 o 
  12   0   4     1172.15     1136.35     53.42 o 
  13   0   4     3268.22     3101.07    135.91 o 
  14   0   4       23.91       22.34     23.90 o 
  15   0   4     2187.46     2265.84     99.73 o 
  16   0   4        1.43       -5.15     13.26 o 
  17   0   4     1876.11     1996.28     90.99 o 
  18   0   4       19.79       31.57     24.76 o 
  19   0   4      714.64      885.21     66.29 o 
  20   0   4       34.30       17.87     24.47 o 
  21   0   4      145.82       66.12     45.47 o 
  22   0   4       91.03       33.07     30.81 o 
  23   0   4      452.31       14.50     86.28 o 
   0   1   4     8199.39     7476.12    110.37 o 
   1   1   4      561.99      472.53      8.85 o 
   2   1   4    27510.69    28508.10    376.41 o 
   3   1   4      739.09      717.57     13.79 o 
   4   1   4    13163.41    12643.37    134.28 o 
   5   1   4       41.70       44.83      5.57 o 
   6   1   4    20278.92    19217.96    249.87 o 
   7   1   4     2371.34     2316.95     34.92 o 
   8   1   4    14138.73    13060.45    176.46 o 
   9   1   4        0.05        4.26      8.22 o 
  10   1   4    12031.92    11414.05    170.25 o 
  11   1   4        7.48       13.41      8.88 o 
  12   1   4     5814.77     5550.22     98.08 o 
  13   1   4        0.28        7.36      9.59 o 
  14   1   4     3536.16     3435.17     82.29 o 
  15   1   4       38.60       49.56     15.82 o 
  16   1   4     1063.26     1170.97     58.31 o 
  17   1   4      288.93      302.62     28.36 o 
  18   1   4      532.78      567.28     81.10 o 
  19   1   4        2.68       -2.01     11.80 o 
  20   1   4      845.88      857.52    159.98 o 
  21   1   4       33.08       12.44     17.04 o 
  22   1   4      386.09      245.95     92.36 o 
   0   2   4       15.65       18.41      8.22 o 
   1   2   4     6956.48     6426.70     84.42 o 
   2   2   4      113.08      109.79      7.71 o 
   3   2   4    15658.36    15030.46    238.68 o 
   4   2   4     2227.69     2086.09     39.14 o 
   5   2   4     8229.73     7566.63    108.37 o 
   6   2   4      328.86      341.26     15.84 o 
   7   2   4    14175.74    13942.43    209.90 o 
   8   2   4      714.89      729.17     29.08 o 
   9   2   4     8053.88     7953.58    146.04 o 
  10   2   4       22.93       27.04      6.91 o 
  11   2   4     2682.78     2735.20     58.32 o 
  12   2   4       99.18       90.13     14.44 o 
  13   2   4     1158.74     1232.79     42.30 o 
  14   2   4      436.01      449.24     35.17 o 
  15   2   4     2670.01     2692.73     91.87 o 
  16   2   4       45.57       30.95     13.11 o 
  17   2   4      775.95      839.46     92.64 o 
  18   2   4       48.99       13.92     14.20 o 
  19   2   4      699.41      768.22    152.16 o 
  20   2   4       57.10       21.21     20.65 o 
  21   2   4      321.79      196.19     92.66 o 
   0   3   4     4290.68     4202.43    119.27 o 
   1   3   4      221.14      247.57     17.58 o 
   2   3   4     6546.47     6535.56    101.55 o 
   3   3   4      176.28      184.41     12.24 o 
   4   3   4     4782.23     4667.96     93.56 o 
   5   3   4       63.44       77.54     15.28 o 
   6   3   4     4548.34     4460.85     89.40 o 
   7   3   4        0.15        6.83      7.25 o 
   8   3   4     1447.04     1521.14     45.51 o 
   9   3   4       28.22       21.39     12.39 o 
  10   3   4     3090.33     3319.84     79.33 o 
  11   3   4       51.54       82.03     19.12 o 
  12   3   4     2546.23     2784.82     71.53 o 
  13   3   4      143.89      142.36     25.97 o 
  14   3   4      800.85     1043.09     54.69 o 
  15   3   4        0.64        5.28     12.50 o 
  16   3   4      427.88      492.38    103.07 o 
  17   3   4        5.01       -4.00     13.67 o 
  18   3   4      438.41      244.58     79.42 o 
  19   3   4        9.98        5.07     19.30 o 
   0   4   4      220.61      214.80     26.74 o 
   1   4   4     2627.36     2906.70     64.42 o 
   2   4   4       52.12       42.46     10.87 o 
   3   4   4     1650.88     1834.84     47.96 o 
   4   4   4        9.19       16.60     15.69 o 
   5   4   4      894.95      935.48     40.99 o 
   6   4   4      189.09      196.58     25.15 o 
   7   4   4     2012.58     2081.70     81.18 o 
   8   4   4        7.00        5.69     11.67 o 
   9   4   4     1083.76     1152.71     54.72 o 
  10   4   4        9.48       21.68     14.86 o 
  11   4   4      542.11      645.96    120.60 o 
  12   4   4       23.71        1.76     12.14 o 
  13   4   4      533.09      581.14    125.43 o 
  14   4   4       15.92        8.25     20.89 o 
  15   4   4      491.87      387.01    107.65 o 
  16   4   4       22.72       14.13     24.54 o 
  17   4   4      157.32      178.84     46.92 o 
   0   5   4      298.81      133.06     74.87 o 
   1   5   4        0.43       -8.87      9.04 o 
   2   5   4      539.58      654.40     38.75 o 
   3   5   4        0.00       11.61     13.70 o 
   4   5   4      734.91      886.02     67.00 o 
   5   5   4       28.70       44.67     24.69 o 
   6   5   4      810.80     1101.84     70.07 o 
   7   5   4        0.02       22.51     23.27 o 
   8   5   4      270.79      279.71     92.97 o 
   9   5   4        9.96       18.11     24.94 o 
  10   5   4      285.06      248.30     83.27 o 
  11   5   4        0.00        7.52     20.64 o 
  12   5   4      155.16       59.67     40.60 o 
   1   1   5      852.14      740.48     21.92 o 
   2   1   5      301.69      285.04     10.79 o 
   3   1   5      191.83      185.35     10.89 o 
   4   1   5       78.26       83.99      5.60 o 
   5   1   5      543.84      553.14     11.98 o 
   6   1   5      876.34      833.25     19.23 o 
   7   1   5      275.74      250.08     12.27 o 
   8   1   5       66.94       88.36      9.11 o 
   9   1   5      263.15      259.53     15.36 o 
  10   1   5       49.81       44.13      9.04 o 
  11   1   5       19.77       20.21      8.48 o 
  12   1   5       45.86       47.30     13.13 o 
  13   1   5      353.53      350.60     21.49 o 
  14   1   5       56.25       64.31     14.55 o 
  15   1   5       57.38       56.15     17.76 o 
  16   1   5       78.28       78.47     19.03 o 
  17   1   5       18.39       36.84     16.40 o 
  18   1   5        0.73        3.19     13.12 o 
  19   1   5       35.00       10.36     14.94 o 
  20   1   5       25.42        4.17     14.14 o 
  21   1   5        0.53        3.61     15.28 o 
  22   1   5       22.30        2.31     15.33 o 
   1   2   5        8.19        5.40      4.85 o 
   2   2   5      176.90      217.94     11.13 o 
   3   2   5     1483.52     1517.92     30.73 o 
   4   2   5       10.49       16.20      4.42 o 
   5   2   5       12.75       22.05      6.65 o 
   6   2   5      942.36      930.95     27.15 o 
   7   2   5        0.89        3.35      6.68 o 
   8   2   5      254.12      297.38     17.28 o 
   9   2   5      166.72      162.02     17.93 o 
  10   2   5      158.59      204.92     13.09 o 
  11   2   5       34.47       31.95      8.96 o 
  12   2   5       43.62       52.18     11.44 o 
  13   2   5       50.17       31.85     10.07 o 
  14   2   5       29.52       37.20     13.90 o 
  15   2   5        8.88       19.72     10.96 o 
  16   2   5      110.79       82.92     21.40 o 
  17   2   5       76.04       56.31     19.49 o 
  18   2   5       51.37       24.25     17.87 o 
  19   2   5        2.21        4.05     14.48 o 
  20   2   5        2.74        5.34     14.87 o 
  21   2   5        0.27        7.47     22.61 o 
   1   3   5        9.70       -6.36      6.36 o 
   2   3   5      173.04      167.44     15.98 o 
   3   3   5       28.50       29.54      7.27 o 
   4   3   5       55.33       53.22     10.23 o 
   5   3   5       94.43      112.40     13.54 o 
   6   3   5      255.93      256.36     25.17 o 
   7   3   5       16.29       31.92     12.47 o 
   8   3   5       64.74       75.20     15.71 o 
   9   3   5      328.82      294.75     21.66 o 
  10   3   5       13.53       22.68     12.17 o 
  11   3   5      113.31      121.94     21.11 o 
  12   3   5        5.05        1.53      9.78 o 
  13   3   5      170.83      148.44     25.55 o 
  14   3   5       45.99       32.64     19.39 o 
  15   3   5      106.34       93.81     25.64 o 
  16   3   5        2.61       -1.27     11.91 o 
  17   3   5       18.64       13.83     16.70 o 
  18   3   5        7.80       -3.08     13.92 o 
  19   3   5        0.73       14.91     21.81 o 
   1   4   5       85.64       87.34     16.22 o 
   2   4   5        2.20        3.37      6.78 o 
   3   4   5        4.30        4.14      7.55 o 
   4   4   5        2.86        7.06     11.63 o 
   5   4   5       33.94       35.42     13.44 o 
   6   4   5      126.36      145.82     19.86 o 
   7   4   5      131.94      135.27     19.90 o 
   8   4   5      227.36      238.02     28.56 o 
   9   4   5       61.83       33.63     20.66 o 
  10   4   5       46.04       29.22     19.22 o 
  11   4   5        1.42        2.60     11.86 o 
  12   4   5       42.29       10.21     13.09 o 
  13   4   5        3.22        4.89     15.16 o 
  14   4   5        2.90       22.71     18.54 o 
  15   4   5       53.67       28.31     25.89 o 
  16   4   5       25.49       16.74     23.11 o 
   1   5   5       45.97       36.64     13.54 o 
   2   5   5       34.49       26.42     14.59 o 
   3   5   5        5.95        5.42     11.09 o 
   4   5   5        7.27      -12.30     16.02 o 
   5   5   5       25.52       15.18     17.53 o 
   6   5   5        0.79       -3.66     13.79 o 
   7   5   5        0.18        2.86     19.40 o 
   8   5   5        6.49       14.93     20.37 o 
   9   5   5        9.67       -4.31     19.27 o 
  10   5   5        5.40       17.72     19.85 o 
  11   5   5       10.40       21.17     28.44 o 
  12   5   5        0.13       15.98     23.88 o 
   0   0   6     2792.84     2539.45     54.77 o 
   1   0   6    14705.16    13950.40    396.78 o 
   2   0   6    28271.04    28999.74    536.37 o 
   3   0   6      345.96      290.39     14.90 o 
   4   0   6     8225.07     7349.31    156.44 o 
   5   0   6     9683.60     9460.42    161.65 o 
   6   0   6     1954.76     1792.68     39.85 o 
   7   0   6     8875.57     8330.18    169.05 o 
   8   0   6     1315.64     1237.09     40.84 o 
   9   0   6     9263.79     9055.47    196.12 o 
  10   0   6     2295.88     2287.74     76.80 o 
  11   0   6      412.18      381.41     32.09 o 
  12   0   6     1082.76     1182.72     65.07 o 
  13   0   6     1531.23     1560.50     62.98 o 
  14   0   6     2382.18     2398.69     93.86 o 
  15   0   6     1835.68     1966.13     83.21 o 
  16   0   6     1163.05     1261.51     72.74 o 
  17   0   6      576.34      676.26     53.08 o 
  18   0   6      661.93      752.55    111.20 o 
  19   0   6      337.80      283.37     94.44 o 
  20   0   6      581.67      650.35     87.62 o 
  21   0   6       88.26       50.58     36.81 o 
  22   0   6       44.16       31.67     25.84 o 
   0   1   6       86.20       67.57      6.61 o 
   1   1   6    13195.78    12330.56    247.16 o 
   2   1   6    11834.36    11479.13    149.89 o 
   3   1   6    10897.48    10625.50    146.07 o 
   4   1   6     8821.83     8416.72     94.78 o 
   5   1   6     1320.96     1105.10     18.34 o 
   6   1   6     4453.07     4080.22     54.96 o 
   7   1   6     4091.14     3888.64     57.62 o 
   8   1   6     2897.76     2684.97     49.21 o 
   9   1   6     1589.22     1534.31     32.48 o 
  10   1   6     3044.21     3093.09     57.54 o 
  11   1   6     1833.82     1925.37     46.70 o 
  12   1   6     4550.13     4561.45     86.65 o 
  13   1   6     1265.87     1342.83     44.21 o 
  14   1   6      592.84      639.08     34.63 o 
  15   1   6     1812.00     2046.45     72.27 o 
  16   1   6      504.06      587.45     39.60 o 
  17   1   6      345.02      319.52     34.74 o 
  18   1   6      364.24      230.03     77.91 o 
  19   1   6      677.13      674.94    122.25 o 
  20   1   6      436.06      287.30     90.49 o 
  21   1   6      228.42      107.92     46.87 o 
  22   1   6       74.72       38.05     25.01 o 
   0   2   6     5391.73     5031.97    104.68 o 
   1   2   6     6611.88     6282.63     86.31 o 
   2   2   6     3631.19     3451.01     47.57 o 
   3   2   6     1637.46     1419.88     23.58 o 
   4   2   6     2663.77     2508.92     37.04 o 
   5   2   6     4357.67     4297.13     64.02 o 
   6   2   6     8963.04     9121.88    131.08 o 
   7   2   6     2145.73     2188.10     45.93 o 
   8   2   6      661.49      741.86     29.79 o 
   9   2   6     3496.74     3413.32     68.32 o 
  10   2   6     1370.20     1531.18     52.03 o 
  11   2   6     1437.89     1500.98     41.64 o 
  12   2   6     1076.46     1140.90     34.64 o 
  13   2   6      757.89      875.08     37.00 o 
  14   2   6      476.82      561.06     28.63 o 
  15   2   6      901.47     1009.79     44.09 o 
  16   2   6     1157.81     1308.36     59.47 o 
  17   2   6      367.62      263.38     75.70 o 
  18   2   6      689.32      846.00    113.27 o 
  19   2   6      112.98       83.35     34.77 o 
  20   2   6      167.75      146.34     50.90 o 
  21   2   6      121.61       81.64     41.73 o 
   0   3   6     1620.57     1574.87     62.63 o 
   1   3   6     3231.72     3369.95     63.53 o 
   2   3   6     1910.33     1845.88     49.38 o 
   3   3   6     1568.93     1640.84     38.23 o 
   4   3   6     1814.87     1832.20     32.18 o 
   5   3   6     1589.77     1755.70     44.90 o 
   6   3   6     2438.23     2363.43     66.91 o 
   7   3   6      836.45      935.50     42.86 o 
   8   3   6     1275.39     1340.58     48.79 o 
   9   3   6      427.80      508.99     32.17 o 
  10   3   6      582.11      659.22     37.55 o 
  11   3   6     2428.82     2768.44     75.26 o 
  12   3   6      699.01      719.60     40.73 o 
  13   3   6      533.49      682.34     38.57 o 
  14   3   6      270.00      177.25     49.04 o 
  15   3   6      486.22      594.82     88.82 o 
  16   3   6      342.82      289.02     66.74 o 
  17   3   6      235.32      208.81     58.67 o 
  18   3   6      183.40      121.31     36.61 o 
  19   3   6       93.45      105.77     36.30 o 
   0   4   6      301.75      355.10     35.03 o 
   1   4   6      543.82      596.90     30.95 o 
   2   4   6     1671.16     1989.94     49.90 o 
   3   4   6     1483.20     1585.59     41.11 o 
   4   4   6      429.73      514.44     33.86 o 
   5   4   6      412.73      451.57     36.00 o 
   6   4   6      266.45      268.76     30.03 o 
   7   4   6      404.68      400.55     30.64 o 
   8   4   6     1106.86     1230.49     54.49 o 
   9   4   6      601.50      487.02    118.17 o 
  10   4   6      501.23      326.13    119.84 o 
  11   4   6      234.31      121.55     58.72 o 
  12   4   6      135.72      103.00     44.81 o 
  13   4   6      302.02      228.84     86.08 o 
  14   4   6      554.64      450.46    124.18 o 
  15   4   6      136.81       82.45     34.26 o 
  16   4   6       95.89       54.40     32.88 o 
   0   5   6      525.78      546.54    123.71 o 
   1   5   6       75.70       34.65     15.23 o 
   2   5   6      205.54      106.03     34.12 o 
   3   5   6      396.57      300.03     92.64 o 
   4   5   6      156.52       95.23     31.51 o 
   5   5   6      368.50      370.66     81.67 o 
   6   5   6      196.67      125.10     35.06 o 
   7   5   6      347.18      336.64    124.92 o 
   8   5   6      190.22      143.22     52.00 o 
   9   5   6      151.95      117.25     40.10 o 
  10   5   6      115.15      109.64     66.36 o 
  11   5   6       79.17        4.37     22.15 o 
   1   1   7       14.71       21.55      6.09 o 
   2   1   7      309.95      285.20     13.46 o 
   3   1   7       38.98       53.82      8.93 o 
   4   1   7     1221.27     1250.65     28.55 o 
   5   1   7      527.21      608.26     15.31 o 
   6   1   7       76.30       80.11      6.77 o 
   7   1   7      326.45      331.57     15.50 o 
   8   1   7      122.29      136.75     12.64 o 
   9   1   7        6.89       10.09      8.27 o 
  10   1   7      291.19      322.76     21.16 o 
  11   1   7       14.21        8.58      7.88 o 
  12   1   7       46.56       37.70     11.87 o 
  13   1   7       97.41       82.19     16.36 o 
  14   1   7       26.93       14.54     10.80 o 
  15   1   7      128.49      137.36     21.58 o 
  16   1   7       14.68       23.23     16.32 o 
  17   1   7       17.16       17.74     15.83 o 
  18   1   7       13.94       -4.15     10.87 o 
  19   1   7        1.43       13.84     15.64 o 
  20   1   7       13.64        5.62     15.26 o 
  21   1   7        0.37        4.37     16.26 o 
   1   2   7      106.13      113.24      6.50 o 
   2   2   7      108.58      101.87      5.09 o 
   3   2   7      168.30      197.19     13.29 o 
   4   2   7      238.30      219.05      7.84 o 
   5   2   7     1024.43     1051.73     22.91 o 
   6   2   7       27.51       39.36      6.94 o 
   7   2   7       10.82       13.63      6.48 o 
   8   2   7        6.89       16.27      7.88 o 
   9   2   7       47.57       72.37     14.57 o 
  10   2   7       23.04       21.49      9.99 o 
  11   2   7       13.48       29.56      8.34 o 
  12   2   7        9.58       17.35      9.52 o 
  13   2   7       75.30       41.66     11.06 o 
  14   2   7       25.44       15.62     13.53 o 
  15   2   7       53.54       58.61     17.98 o 
  16   2   7        5.34        0.82     11.21 o 
  17   2   7        6.57       10.39     14.58 o 
  18   2   7        0.03       -0.91     10.62 o 
  19   2   7       11.31        5.45     17.35 o 
  20   2   7        1.60      -16.61     22.68 o 
   1   3   7      275.56      287.43     16.06 o 
   2   3   7      634.29      687.67     20.58 o 
   3   3   7      425.92      491.78     19.88 o 
   4   3   7        2.85        7.05      5.71 o 
   5   3   7        3.47       10.83      8.59 o 
   6   3   7       66.04       73.63     11.69 o 
   7   3   7      220.25      223.45     23.19 o 
   8   3   7      282.16      299.13     22.26 o 
   9   3   7       34.52       43.82     16.19 o 
  10   3   7      308.83      315.10     28.81 o 
  11   3   7        0.91        7.45      9.04 o 
  12   3   7      200.47      154.89     29.00 o 
  13   3   7        0.04      -14.95     14.95 o 
  14   3   7        2.24       11.98     15.80 o 
  15   3   7        1.58        6.57     15.84 o 
  16   3   7        0.09        5.64     14.77 o 
  17   3   7        2.82        4.09     13.78 o 
  18   3   7       81.29       67.33     31.27 o 
  19   3   7       46.54       51.63     29.24 o 
   1   4   7       50.31       51.73     16.02 o 
   2   4   7      201.33      193.06     18.29 o 
   3   4   7        5.38        3.56      7.91 o 
   4   4   7       58.07       50.75     18.55 o 
   5   4   7        3.42       -1.92      7.31 o 
   6   4   7       13.80       42.81     13.54 o 
   7   4   7      144.89      138.43     21.23 o 
   8   4   7        7.04        2.80     11.21 o 
   9   4   7       13.30        9.36     12.72 o 
  10   4   7       13.39        4.05     14.78 o 
  11   4   7       48.33        3.12     13.20 o 
  12   4   7        6.53       -9.91     16.73 o 
  13   4   7        0.15       11.38     17.33 o 
  14   4   7       23.48       19.22     22.13 o 
  15   4   7        0.63        7.33     18.72 o 
  16   4   7        4.98       20.94     25.12 o 
   1   5   7       10.83        9.08     12.32 o 
   2   5   7       81.96       68.80     24.08 o 
   3   5   7       87.00       49.25     19.42 o 
   4   5   7      235.77      213.40     39.40 o 
   5   5   7       78.96      115.46     31.69 o 
   6   5   7        4.26       33.07     29.67 o 
   7   5   7        0.41       15.12     32.37 o 
   8   5   7        0.97       36.64     38.56 o 
   9   5   7        1.20       13.00     18.44 o 
  10   5   7       19.14       37.40     36.78 o 
  11   5   7        8.42       29.39     38.67 o 
   0   0   8    33044.88    33041.64   1033.69 o 
   1   0   8        7.86        8.76      6.42 o 
   2   0   8    22039.29    21597.47    409.14 o 
   3   0   8       27.27       15.26      7.63 o 
   4   0   8     5070.91     4441.16     90.45 o 
   5   0   8       38.42       39.86     10.85 o 
   6   0   8     8743.08     8372.07    151.55 o 
   7   0   8      212.79      225.41     22.76 o 
   8   0   8     7355.54     7112.90    158.29 o 
   9   0   8      285.71      306.93     27.75 o 
  10   0   8     1697.26     1689.83     64.94 o 
  11   0   8      715.44      784.50     47.19 o 
  12   0   8     3671.96     3713.90    120.63 o 
  13   0   8       17.32       16.98     16.50 o 
  14   0   8     1763.83     1811.35     82.17 o 
  15   0   8        3.01        8.62     14.28 o 
  16   0   8     2380.66     2650.76    103.67 o 
  17   0   8       28.16       -0.01     15.37 o 
  18   0   8      621.21      645.97    170.74 o 
  19   0   8        5.52        5.45     18.60 o 
  20   0   8      359.37      119.27     95.08 o 
  21   0   8       20.67       11.64     21.26 o 
   0   1   8       25.96       29.70      6.47 o 
   1   1   8    11019.16    10004.66    125.42 o 
   2   1   8       16.62       12.84      7.73 o 
   3   1   8    15194.41    14881.69    221.07 o 
   4   1   8      473.39      466.61     10.99 o 
   5   1   8    14522.31    13939.13    181.95 o 
   6   1   8      333.95      356.71     14.29 o 
   7   1   8     1763.01     1526.92     31.40 o 
   8   1   8       90.53      102.39      9.91 o 
   9   1   8     5326.94     5321.41     91.18 o 
  10   1   8      245.25      227.74     17.04 o 
  11   1   8     2048.03     1977.69     53.75 o 
  12   1   8        6.97       -9.03      9.03 o 
  13   1   8     2988.18     3092.27     72.82 o 
  14   1   8        1.34       -7.62     10.15 o 
  15   1   8     1193.06     1323.00     52.27 o 
  16   1   8        0.62        1.38      8.81 o 
  17   1   8     1061.67     1194.08     56.79 o 
  18   1   8       15.71        4.40     13.79 o 
  19   1   8     1168.52     1454.74     71.22 o 
  20   1   8        0.00        4.99     17.64 o 
  21   1   8      233.20      144.99     53.15 o 
   0   2   8     9341.25     9070.44    190.75 o 
   1   2   8      777.25      779.99     11.71 o 
   2   2   8     8102.59     7595.83    131.76 o 
   3   2   8      350.74      380.39     22.94 o 
   4   2   8     4317.07     3816.59     63.07 o 
   5   2   8      156.27      172.21     15.90 o 
   6   2   8     3693.49     3743.26     57.63 o 
   7   2   8      144.73      147.37     12.20 o 
   8   2   8     3915.68     4002.31     74.46 o 
   9   2   8        4.31        3.00      5.79 o 
  10   2   8     2169.05     2183.17     54.69 o 
  11   2   8        0.67        4.38      8.24 o 
  12   2   8     2116.44     2188.21     54.33 o 
  13   2   8      108.04       96.63     17.14 o 
  14   2   8     1060.69     1163.36     48.96 o 
  15   2   8       25.83       13.92     10.40 o 
  16   2   8     1482.28     1672.32     77.45 o 
  17   2   8        3.84        4.36     13.21 o 
  19   2   8       29.71       15.13     21.75 o 
  20   2   8      240.17       78.87     43.68 o 
   0   3   8       21.78       23.82     12.69 o 
   1   3   8     3784.83     3841.33     68.37 o 
   2   3   8      225.60      217.14     13.82 o 
   3   3   8     1551.39     1540.75     37.34 o 
   4   3   8      112.63      100.20      9.42 o 
   5   3   8     3433.07     3388.31     65.91 o 
   6   3   8       17.39       10.18      7.94 o 
   7   3   8     1724.52     1747.72     44.20 o 
   8   3   8        0.91       19.80     12.10 o 
   9   3   8     1474.54     1619.17     54.52 o 
  10   3   8       14.41       16.37     13.33 o 
  11   3   8     1155.52     1292.27     49.28 o 
  12   3   8        0.54        9.71     13.89 o 
  13   3   8      976.96     1113.28     72.16 o 
  14   3   8       26.30       23.59     18.24 o 
  15   3   8      604.84      709.63     81.67 o 
  16   3   8        0.97       10.96     15.55 o 
  17   3   8      431.91      463.16     77.87 o 
  18   3   8       10.15        8.60     18.31 o 
   0   4   8      432.38      475.69     61.06 o 
   1   4   8        3.72       11.33     12.12 o 
   2   4   8     1336.65     1525.96     51.61 o 
   3   4   8        5.46        4.40      8.17 o 
   4   4   8     1497.15     1591.75     64.58 o 
   5   4   8        3.70        0.54      8.40 o 
   6   4   8      437.59      494.23     42.85 o 
   7   4   8       10.70       14.74     14.09 o 
   8   4   8     1053.82     1150.00     55.06 o 
   9   4   8        9.38       -3.21     10.49 o 
  10   4   8      498.78      475.45     88.14 o 
  11   4   8       12.15        5.10     12.14 o 
  12   4   8      493.90      335.15    148.34 o 
  13   4   8        2.73       -7.61     21.98 o 
  14   4   8      385.11      283.88     96.69 o 
  15   4   8        2.60        9.96     19.08 o 
   0   5   8       17.03      -12.01     23.67 o 
   1   5   8      477.84      123.03     57.06 o 
   2   5   8        2.42       -0.71     10.15 o 
   3   5   8      257.15      241.77     92.06 o 
   4   5   8        3.75       23.52     24.22 o 
   5   5   8      234.40      253.97     71.75 o 
   6   5   8       66.05       74.97     38.24 o 
   7   5   8      346.59      391.10     85.51 o 
   8   5   8        0.35        6.05     19.80 o 
   9   5   8      237.95      263.52     76.69 o 
  10   5   8        0.33       16.21     28.69 o 
   1   1   9        0.46        0.70      5.93 o 
   2   1   9      955.01      955.30     25.08 o 
   3   1   9      187.97      230.50     15.94 o 
   4   1   9      303.77      318.79     16.91 o 
   5   1   9      491.26      559.83     15.96 o 
   6   1   9      221.67      224.51     20.67 o 
   7   1   9       32.83       39.71      6.52 o 
   8   1   9      336.83      359.07     18.75 o 
   9   1   9      460.60      466.44     23.87 o 
  10   1   9      425.80      440.54     23.62 o 
  11   1   9       73.23       75.75     13.26 o 
  12   1   9       52.23       61.99     14.66 o 
  13   1   9       40.35       54.56     15.11 o 
  14   1   9       26.28       34.08     15.66 o 
  15   1   9       11.59        3.53     10.64 o 
  16   1   9       67.42       60.73     21.30 o 
  17   1   9        2.77        1.60     12.07 o 
  18   1   9       75.29       38.06     19.45 o 
  19   1   9        8.97        4.34     13.55 o 
  20   1   9        0.02        0.08     10.77 o 
  21   1   9        1.99       16.46     21.64 o 
   1   2   9      186.57      213.24     14.62 o 
   2   2   9      241.94      241.22     14.46 o 
   3   2   9        0.09        3.15      7.39 o 
   4   2   9      122.18      132.65     13.43 o 
   5   2   9      282.25      315.56     19.58 o 
   6   2   9        2.38        3.93      8.32 o 
   7   2   9       37.24       43.88     12.29 o 
   8   2   9       33.55       29.77      8.20 o 
   9   2   9       27.02       30.03     11.48 o 
  10   2   9      146.16      129.11     15.43 o 
  11   2   9       66.64       68.39     14.91 o 
  12   2   9      137.32       97.21     18.75 o 
  13   2   9       10.82        5.31      8.06 o 
  14   2   9      198.59      106.59     40.01 o 
  15   2   9       37.75       11.14     10.62 o 
  16   2   9       12.18        2.55     11.64 o 
  17   2   9        0.14       -0.26     10.08 o 
  18   2   9        0.08       -5.77     15.97 o 
  19   2   9        1.83        2.16     14.10 o 
  20   2   9        3.62       -4.60     20.02 o 
   1   3   9      376.92      374.63     13.98 o 
   2   3   9      257.58      224.52     12.76 o 
   3   3   9        4.91       16.40     10.68 o 
   4   3   9       54.00       62.38     16.25 o 
   5   3   9      112.76       92.05     10.25 o 
   6   3   9       44.75       64.64     19.16 o 
   7   3   9        0.90        0.18      7.87 o 
   8   3   9       68.71       42.78     12.12 o 
   9   3   9        2.19        4.57      9.20 o 
  10   3   9       79.75       56.67     18.95 o 
  11   3   9       92.08       51.33     16.32 o 
  12   3   9        0.08        3.17     10.10 o 
  13   3   9        1.26       13.81     13.21 o 
  14   3   9        0.42       -5.80     12.46 o 
  15   3   9        6.88       15.54     17.00 o 
  16   3   9        0.10        8.99     15.26 o 
  17   3   9       65.37       35.33     25.04 o 
  18   3   9       22.34       34.33     28.14 o 
   1   4   9      275.92      259.36     22.46 o 
   2   4   9      106.50       70.42     14.82 o 
   3   4   9       28.20       34.55     12.80 o 
   4   4   9        0.44       -5.78      6.09 o 
   5   4   9       56.39       52.78     13.79 o 
   6   4   9        0.40        3.19      9.99 o 
   7   4   9       15.02       10.93     10.46 o 
   8   4   9       52.91       32.08     22.03 o 
   9   4   9        1.86        1.65     16.61 o 
  10   4   9        0.80       15.93     17.54 o 
  11   4   9        6.73        6.77     20.83 o 
  12   4   9       32.22       15.34     21.76 o 
  13   4   9        2.12        8.26     25.40 o 
  14   4   9        6.61       17.32     23.11 o 
  15   4   9       66.33       80.90     55.20 o 
   1   5   9        7.28       15.27     17.36 o 
   2   5   9       25.97        4.06     17.96 o 
   3   5   9        2.60       16.19     21.31 o 
   4   5   9        3.68       37.43     25.19 o 
   5   5   9       23.33       40.16     26.99 o 
   6   5   9       10.09       19.35     24.16 o 
   7   5   9       15.51       33.03     28.00 o 
   8   5   9       15.70       26.33     32.41 o 
   9   5   9        9.05       33.29     25.58 o 
   0   0  10     7183.67     6891.81    224.16 o 
   1   0  10     3239.11     3024.09     64.47 o 
   2   0  10      114.87      100.20     20.93 o 
   3   0  10     1660.27     1417.45     38.59 o 
   4   0  10     1887.59     1795.74     50.46 o 
   5   0  10     2630.71     2362.89     69.54 o 
   6   0  10     5180.70     5309.78    129.35 o 
   7   0  10     1163.72     1196.03     43.20 o 
   8   0  10      572.76      659.77     37.20 o 
   9   0  10     6744.67     7353.15    181.89 o 
  10   0  10      986.24     1108.96     55.16 o 
  11   0  10     1195.89     1389.10     62.30 o 
  12   0  10      974.78     1174.73     66.67 o 
  13   0  10     2253.11     2614.51    121.43 o 
  14   0  10        2.61        9.39     18.65 o 
  15   0  10      406.12      451.75     75.59 o 
  16   0  10      679.53      702.88    186.13 o 
  17   0  10       50.97       50.71     29.63 o 
  18   0  10      467.79      303.96     99.59 o 
  19   0  10       97.29       12.82     23.35 o 
  20   0  10       19.27        9.33     23.11 o 
  21   0  10      167.63      142.37    101.23 o 
   0   1  10      132.38      104.76      9.09 o 
   1   1  10     2023.96     1886.52     28.43 o 
   2   1  10     2221.69     2098.99     32.09 o 
   3   1  10     2083.87     2025.97     44.01 o 
   4   1  10     3511.25     3379.44     69.69 o 
   5   1  10     1978.10     1889.58     28.90 o 
   6   1  10     3181.07     3207.21     56.47 o 
   7   1  10      696.09      688.28     28.55 o 
   8   1  10     4788.96     5092.36     76.90 o 
   9   1  10     1077.79     1218.69     33.26 o 
  10   1  10      997.11     1096.91     37.18 o 
  11   1  10      461.35      500.14     27.50 o 
  12   1  10     1245.94     1436.11     52.17 o 
  13   1  10      848.93      953.42     39.63 o 
  14   1  10      333.85      366.52     36.73 o 
  15   1  10      298.93      263.94     30.37 o 
  16   1  10      521.69      716.04     42.97 o 
  17   1  10      193.66      118.61     38.73 o 
  18   1  10      273.18      148.06     49.94 o 
  19   1  10      123.06       51.25     24.12 o 
  20   1  10      154.72      114.84     39.73 o 
   0   2  10     1315.89     1416.10     36.14 o 
   1   2  10     2446.32     2501.44     44.84 o 
   2   2  10     2511.59     2467.73     52.32 o 
   3   2  10      502.00      514.99     21.01 o 
   4   2  10     1069.28     1045.97     34.00 o 
   5   2  10     4330.52     4387.50     95.80 o 
   6   2  10       12.05       13.51      8.83 o 
   7   2  10      909.30      972.19     34.56 o 
   8   2  10     2065.85     2005.00     65.92 o 
   9   2  10     1617.21     1874.70     52.05 o 
  10   2  10      520.88      516.85     24.97 o 
  11   2  10     1040.07     1262.79     43.62 o 
  12   2  10      250.01      264.86     32.93 o 
  13   2  10      686.60      862.19     58.77 o 
  14   2  10      797.91      914.93    117.94 o 
  15   2  10      128.49       35.93     19.61 o 
  16   2  10      112.76       43.02     23.37 o 
  17   2  10      293.01      122.20     66.28 o 
  18   2  10       56.00       17.61     15.72 o 
  19   2  10       98.79       51.39     31.58 o 
   0   3  10     2299.15     2551.03     63.30 o 
   1   3  10      252.74      232.47     12.72 o 
   2   3  10      825.26      842.00     30.02 o 
   3   3  10      760.38      779.92     31.91 o 
   4   3  10      865.63     1002.31     41.47 o 
   5   3  10     1356.55     1386.73     41.01 o 
   6   3  10      989.68     1162.61     39.32 o 
   7   3  10      455.32      430.90     41.62 o 
   8   3  10      778.25      857.54     55.29 o 
   9   3  10      330.66      289.24     58.35 o 
  10   3  10      453.40      402.76     67.74 o 
  11   3  10      280.69      205.11     47.06 o 
  12   3  10      552.02      550.66    137.70 o 
  13   3  10      215.02      132.50     43.74 o 
  14   3  10      120.03       76.60     34.89 o 
  15   3  10       32.81       28.63     25.00 o 
  16   3  10      266.87      204.06     71.37 o 
  17   3  10      171.03       78.16     37.09 o 
   0   4  10      825.29      796.52     49.54 o 
   1   4  10      222.67      230.47     25.02 o 
   2   4  10      144.69       89.74     18.95 o 
   3   4  10     1093.52     1389.88     65.30 o 
   4   4  10      162.82      176.89     29.23 o 
   5   4  10      337.28      372.18     55.61 o 
   6   4  10      378.85      411.90     51.94 o 
   7   4  10      262.32      293.40     50.83 o 
   8   4  10      236.86      187.94     43.02 o 
   9   4  10      494.77      479.25    129.87 o 
  10   4  10      103.76       43.71     26.19 o 
  11   4  10       43.68       28.24     23.87 o 
  12   4  10      100.06       66.51     38.38 o 
  13   4  10      193.84      143.70     67.79 o 
  14   4  10       70.31       62.39     33.27 o 
   0   5  10      304.50      243.40    211.36 o 
   1   5  10      165.61       -0.02     16.20 o 
   2   5  10      136.74        4.23     24.87 o 
   3   5  10      106.66       46.15     50.70 o 
   4   5  10      168.53      147.11     62.37 o 
   5   5  10       73.68       93.07     38.21 o 
   6   5  10       78.62       94.87     33.91 o 
   7   5  10       17.37       37.47     33.08 o 
   8   5  10      155.38      254.46     55.50 o 
   1   1  11       22.06       20.98      5.36 o 
   2   1  11      205.52      214.15      8.43 o 
   3   1  11      165.98      174.14     14.61 o 
   4   1  11        0.01        0.19      4.54 o 
   5   1  11       43.20       48.97      5.85 o 
   6   1  11      261.76      272.09     13.88 o 
   7   1  11       27.35       21.04      9.97 o 
   8   1  11      159.82      138.41     15.91 o 
   9   1  11        2.13       -6.15      6.62 o 
  10   1  11      338.42      325.11     23.45 o 
  11   1  11       30.62       37.98     12.46 o 
  12   1  11      164.19      126.69     20.23 o 
  13   1  11        2.29       13.58     13.35 o 
  14   1  11       98.50       57.38     19.34 o 
  15   1  11       14.36        1.56     11.63 o 
  16   1  11        2.30        6.41     12.07 o 
  17   1  11        5.91        0.48     12.13 o 
  18   1  11        5.99        2.58     12.13 o 
  19   1  11        8.84        1.29     14.36 o 
  20   1  11        8.56        6.30     18.88 o 
   1   2  11       35.43       40.98      9.01 o 
   2   2  11       42.86       24.60      8.26 o 
   3   2  11        0.64       -2.99      7.93 o 
   4   2  11       95.34       89.71     16.50 o 
   5   2  11      372.41      350.29     26.33 o 
   6   2  11      319.28      279.96     21.88 o 
   7   2  11        0.20        8.91      8.33 o 
   8   2  11       11.79       14.36     11.15 o 
   9   2  11      495.56      468.50     50.55 o 
  10   2  11      126.15      137.62     18.44 o 
  11   2  11       73.11       67.43     11.52 o 
  12   2  11        0.93       -5.21     11.09 o 
  13   2  11       50.11       27.67     17.07 o 
  14   2  11       87.92       66.14     26.15 o 
  15   2  11       13.58       13.98     16.33 o 
  16   2  11       77.03       52.06     22.61 o 
  17   2  11       46.04       52.91     24.21 o 
  18   2  11        0.85       28.46     25.24 o 
  19   2  11        0.74       48.51     51.76 o 
   1   3  11      113.70      115.33     16.56 o 
   2   3  11      138.22      101.77     13.23 o 
   3   3  11      355.76      398.88     24.92 o 
   4   3  11       23.40       22.50     12.68 o 
   5   3  11        2.20        0.99     11.26 o 
   6   3  11       72.65       51.95     15.69 o 
   7   3  11       58.73       46.26     19.35 o 
   8   3  11       23.92        6.23     16.90 o 
   9   3  11        5.11       18.07     17.19 o 
  10   3  11        0.26        4.21     15.52 o 
  11   3  11       26.61       29.80     20.40 o 
  12   3  11        3.56        7.23     16.75 o 
  13   3  11       37.95       25.26     25.33 o 
  14   3  11       87.76       59.41     32.43 o 
  15   3  11        8.71        2.87     17.56 o 
  16   3  11        2.82       12.75     20.02 o 
  17   3  11        0.74      -31.68    126.72 o 
   1   4  11        1.34        0.07      5.34 o 
   2   4  11       43.03       31.12     17.77 o 
   3   4  11       90.43       85.20     26.61 o 
   4   4  11        0.22       -7.34     19.70 o 
   5   4  11       20.73       16.62     18.24 o 
   6   4  11        1.33        9.92     19.75 o 
   7   4  11        0.01        5.51     17.17 o 
   8   4  11        5.10       29.68     24.14 o 
   9   4  11        3.71        3.05     17.53 o 
  10   4  11        5.79      -10.64     21.07 o 
  11   4  11        0.58       22.45     25.01 o 
  12   4  11       38.17       49.28     36.96 o 
  13   4  11        4.28       30.94     29.55 o 
   1   5  11        0.68        3.98     24.01 o 
   2   5  11        0.07       -4.80     24.60 o 
   3   5  11       10.46       14.48     21.81 o 
   4   5  11       14.75       39.81     34.67 o 
   5   5  11       26.08       47.40     34.16 o 
   6   5  11       14.69       43.29     35.75 o 
   7   5  11        9.18        0.18     23.48 o 
   0   0  12     1116.61     1249.86     61.08 o 
   1   0  12     3920.33     3650.32     90.01 o 
   2   0  12      551.83      514.09     25.80 o 
   3   0  12     4257.07     3918.79     84.55 o 
   4   0  12       37.36       38.49     10.59 o 
   5   0  12     9960.00     9667.76    200.36 o 
   6   0  12      186.74      212.08     24.22 o 
   7   0  12     4870.31     5018.30    136.91 o 
   8   0  12      220.06      223.40     33.60 o 
   9   0  12     3253.14     3373.77     99.62 o 
  10   0  12        3.42        8.62     18.22 o 
  11   0  12     3621.21     4142.75    129.29 o 
  12   0  12     1041.29     1113.02     67.43 o 
  13   0  12      912.08     1050.84     69.61 o 
  14   0  12       17.52       13.52     17.38 o 
  15   0  12      556.40      656.09     91.61 o 
  16   0  12        5.31        6.23     21.77 o 
  17   0  12      993.33     1264.80     82.98 o 
  18   0  12        0.91       19.92     25.43 o 
  19   0  12      317.27      359.28     70.68 o 
   0   1  12     4917.57     4989.32    123.24 o 
   1   1  12      284.51      258.07     19.53 o 
   2   1  12     5547.13     5143.19     70.09 o 
   3   1  12       57.94       47.43      6.19 o 
   4   1  12     4187.55     4144.42     79.07 o 
   5   1  12      503.75      492.60     12.17 o 
   6   1  12     3433.41     3213.26     55.89 o 
   7   1  12        1.18        7.56      5.91 o 
   8   1  12     4747.57     4897.05     99.27 o 
   9   1  12      195.24      158.92     17.79 o 
  10   1  12     2468.51     2632.98     67.84 o 
  11   1  12      465.85      548.79     30.11 o 
  12   1  12     1651.75     1880.46     62.28 o 
  13   1  12        4.06       10.62     13.23 o 
  14   1  12     1510.52     1683.07     64.52 o 
  15   1  12       41.26       26.16     19.12 o 
  16   1  12      490.28      663.60     52.52 o 
  17   1  12      131.58       97.70     25.99 o 
  18   1  12      234.33      202.62     54.24 o 
  19   1  12        1.75       32.88     25.22 o 
   0   2  12       17.33       34.64     27.53 o 
   1   2  12     3440.60     3379.18     59.73 o 
   2   2  12       84.92       91.30     13.49 o 
   3   2  12     3523.19     3600.37     73.56 o 
   4   2  12      263.03      244.85     20.48 o 
   5   2  12     2173.79     2183.33     62.63 o 
   6   2  12       59.27       55.17     14.74 o 
   7   2  12     2231.32     2367.84     70.19 o 
   8   2  12        9.49        1.14      9.66 o 
   9   2  12     2433.09     2533.67     88.68 o 
  10   2  12        1.62        4.91     14.90 o 
  11   2  12     1057.63     1304.69     65.42 o 
  12   2  12       57.40       45.02     11.72 o 
  13   2  12     1177.30     1427.04     52.36 o 
  14   2  12        0.01        0.21     10.29 o 
  15   2  12      573.88      618.05     89.60 o 
  16   2  12       12.42       27.36     25.83 o 
  17   2  12      206.62      186.37     68.14 o 
  18   2  12        0.21       15.74     28.58 o 
   0   3  12     1521.74     1701.94    105.78 o 
   1   3  12      101.22       79.46     14.19 o 
   2   3  12     1045.27     1182.25     49.59 o 
   3   3  12        1.98       -4.42      7.24 o 
   4   3  12     1916.80     2091.24     61.64 o 
   5   3  12        0.26        5.56     10.43 o 
   6   3  12     2051.49     2292.89     74.24 o 
   7   3  12       24.24        8.91      9.80 o 
   8   3  12      653.03      730.83    145.56 o 
   9   3  12       82.99       33.34     20.71 o 
  10   3  12      857.92      911.41    163.22 o 
  11   3  12        0.94        2.72     15.70 o 
  13   3  12       54.23       17.26     24.66 o 
  14   3  12      131.61      155.19     64.14 o 
  15   3  12        2.45        2.74     17.59 o 
  16   3  12      272.79      206.49     99.57 o 
   0   4  12        4.13        1.54     19.83 o 
   1   4  12      837.81     1077.79     75.68 o 
   2   4  12        6.44        0.36      8.89 o 
   3   4  12      474.30      491.67    114.42 o 
   4   4  12       16.03       32.26     20.46 o 
   5   4  12      453.07      384.73     88.03 o 
   6   4  12        6.29        1.45     14.36 o 
   7   4  12      552.66      603.45     78.57 o 
   8   4  12       26.77       24.05     26.02 o 
   9   4  12      416.02      390.06    103.43 o 
  10   4  12       11.02       20.21     24.13 o 
  11   4  12      176.13      178.25     48.85 o 
  12   4  12        7.61       52.63     32.13 o 
   0   5  12      181.61       -2.78     39.78 o 
   1   5  12        0.55       -7.13     29.40 o 
   2   5  12      261.58      134.11     93.48 o 
   3   5  12        0.38       -5.13     23.25 o 
   4   5  12      244.80      241.37     92.03 o 
   5   5  12        3.38      -24.26     29.40 o 
   1   1  13      360.16      380.11     13.19 o 
   2   1  13       88.25       89.28      9.44 o 
   3   1  13       89.89       83.07      8.84 o 
   4   1  13       73.22       68.99      7.98 o 
   5   1  13       62.71       35.14      6.58 o 
   6   1  13      148.04      133.31     10.43 o 
   7   1  13      186.05      186.60     15.03 o 
   8   1  13      155.54      110.89     14.49 o 
   9   1  13      497.49      489.31     39.23 o 
  10   1  13      119.56      117.86     20.67 o 
  11   1  13       59.25       62.83     14.48 o 
  12   1  13       55.46       55.40     15.53 o 
  13   1  13      341.89      367.93     31.93 o 
  14   1  13        0.19        3.34     10.99 o 
  15   1  13        1.90       14.31     15.72 o 
  16   1  13       74.06       72.80     21.34 o 
  17   1  13       24.48       45.23     21.12 o 
  18   1  13       32.15       41.82     27.01 o 
   1   2  13      154.49      137.13     14.17 o 
   2   2  13      116.45      114.76     13.05 o 
   3   2  13       29.39       40.85     14.76 o 
   4   2  13       62.46       56.38     14.81 o 
   5   2  13       84.78       66.28     16.03 o 
   6   2  13       13.46       13.68     10.97 o 
   7   2  13        0.18       -5.53     10.17 o 
   8   2  13       39.55       43.34     17.66 o 
   9   2  13       10.07        5.05     12.20 o 
  10   2  13      240.61      204.87     44.44 o 
  11   2  13        3.33        2.97     14.26 o 
  12   2  13        3.62        5.72      8.51 o 
  13   2  13       21.30       21.28     21.81 o 
  14   2  13       42.60       11.71     19.05 o 
  15   2  13       23.54       56.55     27.67 o 
  16   2  13        5.40        9.03     21.76 o 
  17   2  13        0.42       41.71     34.35 o 
   1   3  13      197.99      193.57     29.37 o 
   2   3  13       25.14       39.94     14.16 o 
   3   3  13       60.78       62.85     15.37 o 
   4   3  13      121.70      112.92     19.42 o 
   5   3  13       18.03        6.78     11.38 o 
   6   3  13        0.78       17.74     14.27 o 
   7   3  13       15.10       15.25     13.52 o 
   8   3  13        7.41        8.28     19.41 o 
   9   3  13        0.09        7.91     19.18 o 
  10   3  13       27.23       26.58     24.04 o 
  11   3  13        2.02        8.30     19.93 o 
  12   3  13        0.64        2.13     21.25 o 
  13   3  13        9.50       -6.41     20.50 o 
  14   3  13        1.79       12.07     19.48 o 
  15   3  13       33.79       -8.97     21.61 o 
   1   4  13       14.00       -6.73     18.26 o 
   2   4  13       29.31        8.77     18.47 o 
   3   4  13        9.94       13.52     17.98 o 
   4   4  13        0.31        5.72     18.70 o 
   5   4  13       50.61       25.13     22.22 o 
   6   4  13        1.32       26.11     19.55 o 
   7   4  13        4.29       10.83     16.74 o 
   8   4  13        2.02       19.59     24.42 o 
   9   4  13        0.69       10.55     19.89 o 
  10   4  13        0.22       35.68     26.04 o 
  11   4  13        0.32        3.88     20.79 o 
   1   5  13        5.55      -13.64     30.68 o 
   0   0  14      846.21      866.08     89.11 o 
   1   0  14     1148.35     1358.36     50.41 o 
   2   0  14      775.38      735.32     36.45 o 
   3   0  14       98.94      112.18     17.77 o 
   4   0  14     1493.63     1534.17     51.56 o 
   5   0  14     1036.26     1224.02     48.79 o 
   6   0  14     1617.25     1656.00     55.26 o 
   7   0  14     3547.72     3911.01    101.33 o 
   8   0  14        6.05       -1.59     12.05 o 
   9   0  14        1.48       -1.82     13.12 o 
  10   0  14      330.89      371.57     39.59 o 
  11   0  14      407.55      531.44     73.80 o 
  12   0  14      358.49      423.75     59.95 o 
  13   0  14        2.40       26.52     21.21 o 
  14   0  14       13.50       25.04     26.91 o 
  15   0  14      426.70      394.12     54.05 o 
  16   0  14      376.56      466.57     87.11 o 
  17   0  14      477.47      571.23     94.94 o 
  18   0  14      306.78      300.28     64.36 o 
   0   1  14      726.35      759.72     47.56 o 
   1   1  14     2044.05     1974.00     52.69 o 
   2   1  14     1163.05     1266.20     35.61 o 
   3   1  14      715.06      678.32     26.36 o 
   4   1  14     1038.42     1145.47     40.89 o 
   5   1  14      132.45      143.38     18.08 o 
   6   1  14      246.20      224.22     14.40 o 
   7   1  14      417.26      392.03     23.82 o 
   8   1  14       24.27       27.85      9.23 o 
   9   1  14      397.43      423.49     24.10 o 
  10   1  14      997.59     1145.01     53.30 o 
  11   1  14      156.47      171.69     28.82 o 
  12   1  14      477.61      479.59     53.66 o 
  13   1  14      252.41      172.88     36.35 o 
  14   1  14      316.41      307.85     33.93 o 
  15   1  14      422.25      421.08     41.24 o 
  16   1  14       10.16       17.47     20.46 o 
  17   1  14       75.08      134.45     29.41 o 
  18   1  14       77.64       89.47     39.36 o 
   0   2  14      197.37      201.05     41.09 o 
   1   2  14      497.34      564.21     42.77 o 
   2   2  14     1156.68     1221.47     41.03 o 
   3   2  14     1263.12     1365.39     44.17 o 
   4   2  14      613.63      683.54     36.97 o 
   5   2  14        3.37       -4.06      9.08 o 
   6   2  14      203.50      201.28     23.72 o 
   7   2  14      750.03      770.85     47.57 o 
   8   2  14      327.97      314.31     34.23 o 
   9   2  14      338.93      260.63     64.19 o 
  10   2  14      179.98      176.44     38.25 o 
  11   2  14      171.17      118.05     32.27 o 
  12   2  14      212.59      176.92     60.06 o 
  13   2  14      114.76       92.60     30.83 o 
  14   2  14      353.88      327.51    105.71 o 
  15   2  14      324.56      303.24    108.02 o 
  16   2  14       50.14       81.17     40.41 o 
   0   3  14      157.47      104.43     70.07 o 
   1   3  14      326.34      282.10     76.05 o 
   2   3  14      251.19      229.84     51.96 o 
   3   3  14      227.55      200.97     35.67 o 
   4   3  14      225.45      168.19     35.85 o 
   5   3  14      428.90      361.64     81.66 o 
   6   3  14      584.08      669.56     74.34 o 
   7   3  14      276.40      207.01     50.33 o 
   8   3  14      173.69      111.24     40.70 o 
   9   3  14      136.10       99.58     32.66 o 
  10   3  14      122.86      116.23     47.25 o 
  11   3  14      248.31      188.15     68.44 o 
  12   3  14       36.06       31.99     30.98 o 
  13   3  14       52.07       54.01     35.00 o 
  14   3  14       90.50       70.29     35.41 o 
   0   4  14      239.44       -2.96     34.53 o 
   1   4  14      148.92       35.20     24.83 o 
   2   4  14      166.47       58.61     29.94 o 
   3   4  14      144.23      110.87     54.81 o 
   4   4  14       81.04       58.62     41.05 o 
   5   4  14       99.21       64.40     40.99 o 
   6   4  14      153.61       85.74     67.54 o 
   7   4  14       60.09       53.44     27.51 o 
   8   4  14       92.29       95.07     45.70 o 
   9   4  14       30.09       29.51     25.22 o 
  10   4  14      107.70      117.78     46.25 o 
   1   1  15        9.69       17.11      9.09 o 
   2   1  15      335.86      334.67     15.00 o 
   3   1  15       80.78       77.47      8.11 o 
   4   1  15       35.97       35.37     13.92 o 
   5   1  15        0.16       12.12     10.72 o 
   6   1  15       15.69       25.94     13.33 o 
   7   1  15        4.29        4.11      6.01 o 
   8   1  15       15.46       18.58      7.07 o 
   9   1  15        2.93        7.41      7.39 o 
  10   1  15       27.20       27.89     12.72 o 
  11   1  15        9.84       13.76     14.64 o 
  12   1  15       18.63       33.20     18.90 o 
  13   1  15        2.50       16.72     16.55 o 
  14   1  15        0.01        8.83     14.30 o 
  15   1  15        1.24       24.44     24.07 o 
  16   1  15       26.09       41.72     27.52 o 
  17   1  15        3.63       25.08     20.95 o 
   1   2  15      361.46      404.91     40.61 o 
   2   2  15        0.44        0.77      6.49 o 
   3   2  15        4.90       -1.26      9.07 o 
   4   2  15        0.15       -0.67      9.31 o 
   5   2  15       29.25       18.05     14.09 o 
   6   2  15       62.76       52.00     15.86 o 
   7   2  15       48.70       39.32     17.60 o 
   8   2  15        0.66       -0.16      9.61 o 
   9   2  15       93.07       42.24     19.17 o 
  10   2  15       12.22       -4.88     13.25 o 
  11   2  15       10.80        3.25     15.36 o 
  12   2  15        1.88       -1.68     15.73 o 
  13   2  15        2.82       15.82     20.69 o 
  14   2  15        0.65       -0.89     14.10 o 
  15   2  15        4.17       39.44     31.59 o 
   1   3  15       11.39       14.12     25.23 o 
   2   3  15      108.99       62.18     34.81 o 
   3   3  15        7.01       -0.56      5.42 o 
   4   3  15       14.80       26.21     14.72 o 
   5   3  15        0.28       11.40     12.15 o 
   6   3  15        0.15        2.69     10.04 o 
   7   3  15       23.98       19.39     13.87 o 
   8   3  15        7.73        2.37     18.45 o 
   9   3  15        3.82        7.28     17.81 o 
  10   3  15        8.30       21.06     20.05 o 
  11   3  15        2.25       -1.66     20.48 o 
  12   3  15        0.02      -18.04     26.76 o 
  13   3  15        6.56       25.16     29.97 o 
   1   4  15        4.20       -4.71     20.85 o 
   2   4  15       31.88       15.41     22.23 o 
   3   4  15       18.06       30.44     28.42 o 
   4   4  15        2.29       -8.52     21.98 o 
   5   4  15        0.10       37.61     38.06 o 
   6   4  15        0.03      -13.30     30.57 o 
   7   4  15       56.85       33.63     34.04 o 
   8   4  15        3.75      101.05     73.36 o 
   0   0  16     2141.75     2308.53    128.35 o 
   1   0  16        1.17       -4.44     10.85 o 
   2   0  16     1291.71     1294.49     53.41 o 
   3   0  16        2.61       -4.72     11.61 o 
   4   0  16     1622.87     1612.58     72.73 o 
   5   0  16      772.97      780.48     43.94 o 
   6   0  16     2369.38     2546.40     95.20 o 
   7   0  16      245.17      279.60     32.19 o 
   8   0  16     1167.41     1212.07     60.22 o 
   9   0  16        0.53       -5.21     11.93 o 
  10   0  16      626.95      838.91     66.72 o 
  11   0  16      307.20      316.39     49.51 o 
  12   0  16       81.41       97.26     34.37 o 
  13   0  16        5.58       57.06     28.11 o 
  14   0  16      476.25      633.22     66.95 o 
  15   0  16        5.10      100.45     46.93 o 
  16   0  16      399.94      504.30     68.01 o 
   0   1  16       65.43       88.18     19.92 o 
   1   1  16     1566.19     1625.66     40.57 o 
   2   1  16      201.32      172.40     18.66 o 
   3   1  16     2775.29     2835.23     90.99 o 
   4   1  16       17.54       28.00     13.73 o 
   5   1  16      475.34      482.21     33.54 o 
   6   1  16       94.97      114.07     24.21 o 
   7   1  16     1044.05     1157.96     64.57 o 
   8   1  16      138.50      101.84     22.61 o 
   9   1  16      445.65      367.32     56.84 o 
  10   1  16      163.15      110.97     20.90 o 
  11   1  16      983.47     1018.03     62.16 o 
  12   1  16       29.29       13.57     19.23 o 
  13   1  16      406.98      397.16     76.56 o 
  14   1  16       19.91       21.90     26.73 o 
  15   1  16      295.39      296.05     50.60 o 
  16   1  16        3.75       36.27     24.55 o 
   0   2  16     1470.18     1809.60    107.43 o 
   1   2  16       11.21       16.40     17.67 o 
   2   2  16     1019.47     1089.10     55.58 o 
   3   2  16      323.40      326.47     26.15 o 
   4   2  16      771.05      836.27     44.41 o 
   5   2  16       16.33       22.86     17.16 o 
   6   2  16      756.94      942.55     47.85 o 
   7   2  16       69.68       37.97     19.63 o 
   8   2  16      360.48      161.91     57.93 o 
   9   2  16       52.47       15.10     14.22 o 
  10   2  16      590.93      597.15    116.10 o 
  11   2  16        6.14        8.00     16.56 o 
  12   2  16      380.30      319.52     98.66 o 
  13   2  16       14.46       20.30     23.86 o 
  14   2  16      330.07      230.94    117.09 o 
   0   3  16       15.37       35.85     33.69 o 
   1   3  16      500.31      473.75    132.92 o 
   2   3  16       40.45        3.46     17.06 o 
   3   3  16      258.02      229.50     87.85 o 
   4   3  16        0.04      -16.97     17.62 o 
   5   3  16      566.50      599.38    134.40 o 
   6   3  16       67.59       21.71     16.22 o 
   7   3  16      770.12      903.37    127.28 o 
   8   3  16       22.00       14.16     21.95 o 
   9   3  16      149.04      134.29     63.34 o 
  10   3  16       13.95       26.30     27.28 o 
  11   3  16      252.15      226.20     85.99 o 
  12   3  16        0.20      -16.38     28.52 o 
   0   4  16       66.05       37.42     34.86 o 
   1   4  16       24.80       14.56     23.56 o 
   2   4  16      337.77      290.08    193.71 o 
   3   4  16        0.05       -0.70     25.36 o 
   4   4  16      253.12       76.56     60.24 o 
   5   4  16       19.08       34.67     32.11 o 
   6   4  16       84.99       64.55     69.11 o 
   1   1  17      270.64      297.94     21.48 o 
   2   1  17       12.86       20.16      8.95 o 
   3   1  17       53.90       37.38      7.65 o 
   4   1  17        1.23        3.63      8.07 o 
   5   1  17      179.32      205.23     26.97 o 
   6   1  17        1.33        5.24     10.53 o 
   7   1  17       25.72       21.86     16.27 o 
   8   1  17        3.12       10.66     15.09 o 
   9   1  17       35.56       27.11     18.30 o 
  10   1  17        0.14        0.44     13.75 o 
  11   1  17        2.83       -1.73     15.33 o 
  12   1  17        3.72        3.11     17.51 o 
  13   1  17       41.23       59.10     36.23 o 
  14   1  17        6.25       16.64     25.94 o 
  15   1  17        1.58       30.78     29.78 o 
   1   2  17       38.06       50.73     26.80 o 
   2   2  17      271.19      221.33     46.15 o 
   3   2  17        3.90       21.40     15.89 o 
   4   2  17       27.79       42.70     18.74 o 
   5   2  17        3.71       -7.67     14.53 o 
   6   2  17       39.31       29.12     17.75 o 
   7   2  17       11.69       19.82     20.14 o 
   8   2  17        0.06       12.70     17.15 o 
   9   2  17       14.61        2.21     11.06 o 
  10   2  17        0.03        4.89     13.49 o 
  11   2  17        0.35        2.95     15.51 o 
  12   2  17       23.64       14.96     23.33 o 
  13   2  17        1.21       20.45     24.49 o 
   1   3  17       14.24       36.60     26.24 o 
   2   3  17        1.70        7.20     18.53 o 
   3   3  17       88.20       47.08     33.82 o 
   4   3  17       54.98       20.21     22.18 o 
   5   3  17       22.61       17.86     24.07 o 
   6   3  17       35.23       -0.72     17.63 o 
   7   3  17       56.69       -7.66     23.39 o 
   8   3  17        1.51       16.46     20.46 o 
   9   3  17       34.22       20.63     25.04 o 
  10   3  17        5.17       34.76     25.97 o 
   1   4  17        4.26       -0.26     28.17 o 
   2   4  17        5.97        1.82     21.66 o 
   3   4  17       20.21       17.42     29.58 o 
   0   0  18      676.63      890.43     81.18 o 
   1   0  18       74.15       86.15     24.27 o 
   2   0  18      151.99      190.24     29.74 o 
   3   0  18      173.85      207.93     36.42 o 
   4   0  18      496.85      579.98     59.43 o 
   5   0  18      502.16      627.90     91.93 o 
   6   0  18      118.73      157.48     34.93 o 
   7   0  18      684.09      873.78     66.17 o 
   8   0  18      257.53      248.14     45.78 o 
   9   0  18       50.48       65.12     26.49 o 
  10   0  18      220.54      295.41     43.66 o 
  11   0  18      441.77      572.24     99.91 o 
  12   0  18      323.61      459.46    146.83 o 
  13   0  18       41.12       54.79     51.49 o 
  14   0  18       52.64       88.27     57.14 o 
   0   1  18      404.42      428.75     32.28 o 
   1   1  18      186.89      205.60     24.16 o 
   2   1  18      153.80      183.48     24.26 o 
   3   1  18      234.62      301.99     30.62 o 
   4   1  18      219.58      245.85     33.55 o 
   5   1  18      429.65      477.04     62.03 o 
   6   1  18      181.10      212.54     30.99 o 
   7   1  18      311.97      331.25     48.47 o 
   8   1  18      338.07      303.20     51.94 o 
   9   1  18      303.43      275.13     63.93 o 
  10   1  18      280.35      197.99     55.44 o 
  11   1  18       18.73       41.75     20.74 o 
  12   1  18       60.71       68.72     29.70 o 
  13   1  18      129.77      133.96     39.20 o 
   0   2  18      523.09      735.44     76.33 o 
   1   2  18      130.30      205.47     38.80 o 
   2   2  18       93.72       93.81     31.80 o 
   3   2  18      476.55      638.12     63.41 o 
   4   2  18      262.11      272.72     55.46 o 
   5   2  18       66.76       59.14     19.07 o 
   6   2  18       68.66       73.23     26.66 o 
   7   2  18      161.50       90.34     34.81 o 
   8   2  18      181.97       59.19     30.14 o 
   9   2  18      103.62       38.90     21.22 o 
  10   2  18      158.10       51.92     30.73 o 
  11   2  18      203.97      103.24     49.99 o 
  12   2  18       82.16       58.19     35.39 o 
   0   3  18      180.90      202.99    109.19 o 
   1   3  18       82.80       75.84     32.47 o 
   2   3  18       61.83       62.81     31.88 o 
   3   3  18      122.69       63.43     30.41 o 
   4   3  18      101.29       88.02     42.70 o 
   5   3  18      174.93       61.46     36.52 o 
   6   3  18      245.84        7.07     31.30 o 
   7   3  18       39.70       -5.93     25.75 o 
   8   3  18      142.76       61.70     59.57 o 
   1   1  19        5.23        1.42      7.45 o 
   2   1  19       33.25       36.74     22.02 o 
   3   1  19        2.15        0.83     15.24 o 
   4   1  19        8.78       47.06     21.14 o 
   5   1  19        5.28       19.21     14.87 o 
   6   1  19        1.94        4.15     10.64 o 
   7   1  19        4.57        9.85     14.90 o 
   8   1  19        5.60       -1.97     12.87 o 
   9   1  19        0.04       17.38     20.23 o 
  10   1  19        2.49       -5.87     13.39 o 
  11   1  19        0.08       20.76     19.60 o 
  12   1  19        4.74       33.94     32.30 o 
   1   2  19       55.90       53.63     24.12 o 
   2   2  19        0.37       20.06     21.33 o 
   3   2  19        3.47       -0.07     13.85 o 
   4   2  19        0.00       22.50     23.74 o 
   5   2  19        5.07       20.53     30.11 o 
   6   2  19        0.00        9.01     20.45 o 
   7   2  19       14.50       16.34     17.38 o 
   8   2  19        8.08        6.39     14.70 o 
   9   2  19        2.80       10.04     18.09 o 
  10   2  19       37.10       23.83     25.17 o 
   1   3  19        1.90       45.33     26.23 o 
   2   3  19       24.84       53.46     33.04 o 
   3   3  19       10.86       60.33     40.60 o 
   4   3  19        0.65       10.52     21.69 o 
   5   3  19       12.11        1.00     20.54 o 
   6   3  19        7.54       23.31     29.40 o 
   0   0  20       58.91       29.11     23.67 o 
   1   0  20      180.70       86.70     31.96 o 
   2   0  20        2.84       25.83     18.07 o 
   3   0  20      714.40      929.27     68.07 o 
   4   0  20      200.32      111.32     40.04 o 
   5   0  20      362.50      275.70     80.99 o 
   6   0  20        0.18        4.12     18.61 o 
   7   0  20       71.87       58.70     38.80 o 
   8   0  20        3.32       38.99     37.84 o 
   9   0  20      315.30      394.30    109.44 o 
  10   0  20       11.28       17.74     45.28 o 
  11   0  20      188.70      161.90     86.95 o 
   0   1  20      570.94      496.72    123.52 o 
   1   1  20       71.24       47.98     21.34 o 
   2   1  20      178.96      221.57     32.12 o 
   3   1  20       22.66       43.08     18.97 o 
   4   1  20      291.85      258.28     51.51 o 
   5   1  20        3.35       12.40     16.85 o 
   6   1  20      201.30      138.26     30.38 o 
   7   1  20       57.96       42.88     23.68 o 
   8   1  20      536.09      684.26     95.87 o 
   9   1  20        0.15        8.74     20.04 o 
  10   1  20       87.24       92.33     33.71 o 
   0   2  20       74.33      122.19     51.54 o 
   1   2  20      324.01      400.70     88.42 o 
   2   2  20        3.10        1.21     13.19 o 
   3   2  20      102.46      101.06     38.56 o 
   4   2  20       39.59       42.89     34.33 o 
   5   2  20      316.85      260.23     92.69 o 
   6   2  20        2.98      -17.73     23.18 o 
   7   2  20       74.07       58.73     32.24 o 
   8   2  20        3.27       -5.84     21.22 o 
   0   3  20      202.12      501.50    199.23 o 
   1   1  21        0.00       28.91     20.75 o 
   2   1  21        2.04       15.35     16.45 o 
   3   1  21        0.14       20.31     22.32 o 
   4   1  21        0.95       10.87     20.65 o 
   5   1  21        0.95        4.65     20.18 o 
   6   1  21       15.54       19.52     24.14 o 
   7   1  21        2.54        8.81     18.67 o 
   8   1  21        1.23       23.49     20.50 o 
   1   2  21        0.21       10.11     24.40 o 
   2   2  21        8.19       85.19     32.69 o 
   3   2  21        9.50       22.97     28.81 o 
   4   2  21       13.69       37.72     26.65 o 
   5   2  21        1.10        6.78     21.94 o 
   0   0  22      102.77       35.70     28.39 o 
   1   0  22      150.14       54.62     43.02 o 
   2   0  22       45.68       14.49     28.08 o 
   3   0  22        3.18       15.91     30.50 o 
   4   0  22      262.02      168.38    155.49 o 
   5   0  22      101.57      100.02     73.95 o 
   6   0  22       64.06       54.64     51.36 o 
   0   1  22        3.55       16.45     23.61 o 
   1   1  22      166.00      189.15     37.18 o 
   2   1  22      211.47      279.38     43.27 o 
   3   1  22       50.05       92.28     35.50 o 
   4   1  22       19.74       60.89     32.69 o 
   5   1  22       35.32       39.56     27.14 o 
                                                 
